# Supplementary material for: Human T-cell lymphotropic virus type 1 transmission dynamics in rural villages in the Democratic Republic of the Congo with high nonhuman primate exposure
Source: PLoS Negl Trop Dis. 2021 Jan 28;15(1):e0008923. doi: 10.1371/journal.pntd.0008923 (PMC7872225; doi:10.1371/journal.pntd.0008923)
Supplement: S1 BEAST — (XML) [file pntd.0008923.s002.xml]

<?xml version="1.0" standalone="yes"?>

<!-- Generated by BEAUTi v1.8.3                                              -->
<!--       by Alexei J. Drummond, Andrew Rambaut and Marc A. Suchard         -->
<!--       Department of Computer Science, University of Auckland and        -->
<!--       Institute of Evolutionary Biology, University of Edinburgh        -->
<!--       David Geffen School of Medicine, University of California, Los Angeles-->
<!--       http://beast.bio.ed.ac.uk/                                        -->
<beast>

	<!-- The list of taxa to be analysed (can also include dates/ages).          -->
	<!-- ntax=273                                                                -->
	<taxa id="taxa">
		<taxon id="HTLV1_1127MO_Cam_AY818433"/>
		<taxon id="HTLV1_12503_CAR_L76309"/>
		<taxon id="HTLV1_1259NG_Cam_AY818424"/>
		<taxon id="HTLV1_1380MV_Cam_AY818425"/>
		<taxon id="HTLV1_1443MV_Cam_AY818426"/>
		<taxon id="HTLV1_1503MV_Cam_AY818427"/>
		<taxon id="HTLV1_1537MV_Cam_AY818428"/>
		<taxon id="HTLV1_1842LE_Cam_AY818429"/>
		<taxon id="HTLV1_24_SA_DQ005565"/>
		<taxon id="HTLV1_2472LE_Cam_AY818430"/>
		<taxon id="HTLV1_2656ND_Cam_AY818431"/>
		<taxon id="HTLV1_2BAbdou_SEN_AY342302"/>
		<taxon id="HTLV1_3TDJ_ZIM_KJ544851"/>
		<taxon id="HTLV1_5BMarietou_SEN_AY342301"/>
		<taxon id="HTLV1_6Aissa_SEN_AY342300"/>
		<taxon id="HTLV1_979MO_Cam_818423"/>
		<taxon id="HTLV1_afs911_SA_L77212"/>
		<taxon id="HTLV1_ATK_JAP_J02029"/>
		<taxon id="HTLV1_ATLYS_US_U19949"/>
		<taxon id="HTLV1_Bad22_Cam_KM822831"/>
		<taxon id="HTLV1_Bad332_Cam_KM822832"/>
		<taxon id="HTLV1_Bak109_Cam_KM822939"/>
		<taxon id="HTLV1_Bak145_Cam_KM822842"/>
		<taxon id="HTLV1_Bak18_Cam_KM822835"/>
		<taxon id="HTLV1_Bak186_Cam_KM822843"/>
		<taxon id="HTLV1_Bak224_Cam_KM822844"/>
		<taxon id="HTLV1_Bak232_Cam_KM822846"/>
		<taxon id="HTLV1_Bak233_Cam_KM822847"/>
		<taxon id="HTLV1_Bak33_Cam_KM822836"/>
		<taxon id="HTLV1_Bak56_Cam_KM822838"/>
		<taxon id="HTLV1_BD89517_SEN_DQ235699"/>
		<taxon id="HTLV1_CH29_Cam_KM822848"/>
		<taxon id="HTLV1_Efe1_CON_Y17014"/>
		<taxon id="HTLV1_ESH18_VAN_KC786962"/>
		<taxon id="HTLV1_ESW44_VAN_KC786963"/>
		<taxon id="HTLV1_Gab7_Gab_L76311"/>
		<taxon id="HTLV1_GL_CON_Y17015"/>
		<taxon id="HTLV1_H23_Cam_L76312"/>
		<taxon id="HTLV1_H24_Cam_L76308"/>
		<taxon id="HTLV1_HBK_GB_KJ544841"/>
		<taxon id="HTLV1_HBL_GB_KJ544842"/>
		<taxon id="HTLV1_HDK_UG_KJ544843"/>
		<taxon id="HTLV1_HFS_NG_KJ544844"/>
		<taxon id="HTLV1_HFW_GAM_KJ544852"/>
		<taxon id="HTLV1_HGS_NG_KJ544845"/>
		<taxon id="HTLV1_HHZ_GH_KJ544846"/>
		<taxon id="HTLV1_HIK_NG_KJ544853"/>
		<taxon id="HTLV1_ITIS_DRC_X38117"/>
		<taxon id="HTLV1_L047_DRC_KY655279"/>
		<taxon id="HTLV1_Lib1_Gab_Y17016"/>
		<taxon id="HTLV1_Lib2_Gab_Y17017"/>
		<taxon id="HTLV1_Lib3_Gab_Y17018"/>
		<taxon id="HTLV1_Lib4_Gab_Y17019"/>
		<taxon id="HTLV1_Lobak23_Cam_KM822849"/>
		<taxon id="HTLV1_Lobak89_Cam_KM822850"/>
		<taxon id="HTLV1_Mel5_SOL_L02534"/>
		<taxon id="HTLV1_MOMS_DRC_Z31659"/>
		<taxon id="HTLV1_MT4_JAP_Z31661"/>
		<taxon id="HTLV1_MWMG_DRC_Z31662"/>
		<taxon id="HTLV1_N26_GH_KJ544847"/>
		<taxon id="HTLV1_N276_DRC_KY655280"/>
		<taxon id="HTLV1_N305_DRC_KY655281"/>
		<taxon id="HTLV1_N307_DRC_KY655282"/>
		<taxon id="HTLV1_P376_VAN_KC786965"/>
		<taxon id="HTLV1_PH1061_SEN_KJ544816"/>
		<taxon id="HTLV1_PH111_IC_KJ544825"/>
		<taxon id="HTLV1_PH1225_DRC_KJ544833"/>
		<taxon id="HTLV1_PH1250_DRC_KJ544831"/>
		<taxon id="HTLV1_PH1359_IC_KJ544818"/>
		<taxon id="HTLV1_PH1375_SEN_KJ544817"/>
		<taxon id="HTLV1_PH1470_SEN_KJ544819"/>
		<taxon id="HTLV1_Ph236_GAB_L76307"/>
		<taxon id="HTLV1_Ph52_IC_KJ544828"/>
		<taxon id="HTLV1_PH549_ANG_KJ544836"/>
		<taxon id="HTLV1_PH559_GAB_KJ544832"/>
		<taxon id="HTLV1_PH578_SEN_KJ544835"/>
		<taxon id="HTLV1_PH610_IC_KJ544827"/>
		<taxon id="HTLV1_PH63_CON_KJ544837"/>
		<taxon id="HTLV1_PH681_IC_KJ544829"/>
		<taxon id="HTLV1_PH833_SEN_KJ544830"/>
		<taxon id="HTLV1_PH906_SEN_AY342303"/>
		<taxon id="HTLV1_PH907_SEN_AY342304"/>
		<taxon id="HTLV1_PH908_SEN_AY342305"/>
		<taxon id="HTLV1_PH961_SEN_KJ544815"/>
		<taxon id="HTLV1_PH9648_DRC_KJ544821"/>
		<taxon id="HTLV1_PH979_SEN_AY342306"/>
		<taxon id="HTLV1_Pyg19_CAR_L76310"/>
		<taxon id="HTLV1_Pyl42_Cam_KM822853"/>
		<taxon id="HTLV1_S4_GH_KJ544848"/>
		<taxon id="HTLV1_STDEN_GAB_L76306"/>
		<taxon id="HTLV1_T49_Cam_L76305"/>
		<taxon id="HTLV1_TBU_NG_KJ544855"/>
		<taxon id="HTLV1_TBX_IC_KJ544849"/>
		<taxon id="MPX14114"/>
		<taxon id="MPX14335"/>
		<taxon id="MPX14453"/>
		<taxon id="MPX14851"/>
		<taxon id="MPX14921"/>
		<taxon id="MPX14965"/>
		<taxon id="MPX15083"/>
		<taxon id="MPX15212"/>
		<taxon id="MPX15816"/>
		<taxon id="MPX15820"/>
		<taxon id="MPX15993"/>
		<taxon id="MPX17021"/>
		<taxon id="MPX17360"/>
		<taxon id="MPX17393"/>
		<taxon id="MPX18690"/>
		<taxon id="MPX19202"/>
		<taxon id="MPX19924"/>
		<taxon id="MPX20031"/>
		<taxon id="MPX20064"/>
		<taxon id="MPX20296"/>
		<taxon id="MPX20300"/>
		<taxon id="MPX21335"/>
		<taxon id="MPX21663"/>
		<taxon id="MPX23030"/>
		<taxon id="MPX23074"/>
		<taxon id="MPX24813"/>
		<taxon id="MPX26014"/>
		<taxon id="MPX26773"/>
		<taxon id="MPX27123"/>
		<taxon id="MPX27134"/>
		<taxon id="MPX27576"/>
		<taxon id="MPX27635"/>
		<taxon id="MPX27672"/>
		<taxon id="MPX2800"/>
		<taxon id="MPX28335_"/>
		<taxon id="MPX28394"/>
		<taxon id="MPX28895"/>
		<taxon id="MPX29142"/>
		<taxon id="MPX29290"/>
		<taxon id="MPX2973"/>
		<taxon id="MPX30402"/>
		<taxon id="MPX3076"/>
		<taxon id="MPX30962"/>
		<taxon id="MPX31426"/>
		<taxon id="MPX3146"/>
		<taxon id="MPX31964"/>
		<taxon id="MPX32093"/>
		<taxon id="MPX3275"/>
		<taxon id="MPX33224"/>
		<taxon id="MPX3345"/>
		<taxon id="MPX34204"/>
		<taxon id="MPX34521"/>
		<taxon id="MPX35068"/>
		<taxon id="MPX35552"/>
		<taxon id="MPX36025"/>
		<taxon id="MPX36105"/>
		<taxon id="MPX36498"/>
		<taxon id="MPX36875"/>
		<taxon id="MPX36901"/>
		<taxon id="MPX36923"/>
		<taxon id="MPX37030"/>
		<taxon id="MPX3706"/>
		<taxon id="MPX37103"/>
		<taxon id="MPX37136"/>
		<taxon id="MPX37391"/>
		<taxon id="MPX37873"/>
		<taxon id="MPX38080"/>
		<taxon id="MPX39012"/>
		<taxon id="MPX39147"/>
		<taxon id="MPX39501"/>
		<taxon id="MPX40434"/>
		<taxon id="MPX41086"/>
		<taxon id="MPX41101"/>
		<taxon id="MPX41392"/>
		<taxon id="MPX41440"/>
		<taxon id="MPX41775"/>
		<taxon id="MPX41860"/>
		<taxon id="MPX42626"/>
		<taxon id="MPX42630"/>
		<taxon id="MPX42976"/>
		<taxon id="MPX4454"/>
		<taxon id="MPX4653"/>
		<taxon id="MPX5423"/>
		<taxon id="MPX5434"/>
		<taxon id="MPX5456"/>
		<taxon id="MPX5644"/>
		<taxon id="MPX5655"/>
		<taxon id="MPX6160"/>
		<taxon id="MPX62742"/>
		<taxon id="MPX6366"/>
		<taxon id="MPX6370"/>
		<taxon id="MPX6440"/>
		<taxon id="MPX6812"/>
		<taxon id="MPX7243"/>
		<taxon id="MPX7416"/>
		<taxon id="MPX7464"/>
		<taxon id="MPX7501"/>
		<taxon id="MPX7733"/>
		<taxon id="MPX7836"/>
		<taxon id="MPX7991"/>
		<taxon id="MPX8223"/>
		<taxon id="MPX21044"/>
		<taxon id="MPX40224"/>
		<taxon id="MPX8304"/>
		<taxon id="MPX8326"/>
		<taxon id="MPX8455"/>
		<taxon id="MPX8525"/>
		<taxon id="MPX8982"/>
		<taxon id="MPX9004"/>
		<taxon id="STLV_1_Cwo39_DRC_JN210958"/>
		<taxon id="STLV1_12.61857.1_Pba_IC_KY655284"/>
		<taxon id="STLV1_20.3_Pve_IC_KY655288"/>
		<taxon id="STLV1_25.4_Pve_IC_KY655290"/>
		<taxon id="STLV1_29.1_Pba_IC_KY655291"/>
		<taxon id="STLV1_Angmer_DRC_AY26858"/>
		<taxon id="STLV1_Angven_DRC_AY026857"/>
		<taxon id="STLV1_Angwis_DRC_AY026856"/>
		<taxon id="STLV1_Bab503_Cam_AF230485"/>
		<taxon id="STLV1_Cae_TBH_V191_SA_L76302"/>
		<taxon id="STLV1_Cae_TBH_V197_SA_L76033"/>
		<taxon id="STLV1_Cae1301_Cam_AY026852"/>
		<taxon id="STLV1_Cae89032_SEN_AY026851"/>
		<taxon id="STLV1_Cae97022_SEN_AY026850"/>
		<taxon id="STLV1_Cae97024_SEN_AY026849"/>
		<taxon id="STLV1_Caeagm03_KEN_AY026848"/>
		<taxon id="STLV1_Caeagm511_KEN_AY026852"/>
		<taxon id="STLV1_Caeagm535_KEN_AY026846"/>
		<taxon id="STLV1_Cag_01CM1038_AY496626"/>
		<taxon id="STLV1_Cag_01CM1106_Cam_AY496629"/>
		<taxon id="STLV1_Cag9812NL_Cam_EU152273"/>
		<taxon id="STLV1_Cag9813NL_Cam_EU152274"/>
		<taxon id="STLV1_Cas88_DRC_JN210960"/>
		<taxon id="STLV1_Cce_01CM2474_AY496634"/>
		<taxon id="STLV1_Cce01CM1374_Cam_AM712677"/>
		<taxon id="STLV1_Cmi_MIT_DRC_AY026845"/>
		<taxon id="STLV1_Cmo1401_Cam_AY026853"/>
		<taxon id="STLV1_Cne8_DRC_JN210957"/>
		<taxon id="STLV1_Cni01CM3130_Cam_AM712679"/>
		<taxon id="STLV1_Cni01CM4078_Cam_AM712674"/>
		<taxon id="STLV1_Cni1001_Cam_AY026854"/>
		<taxon id="STLV1_Cni10225NL_Cam_EU152275"/>
		<taxon id="STLV1_Cni8284NY_Cam_EU152276"/>
		<taxon id="STLV1_Cni8286_Cam_EU152271"/>
		<taxon id="STLV1_Cni8348_Cam_EU152272"/>
		<taxon id="STLV1_Cpo01CM1228_Cam_AY496628"/>
		<taxon id="STLV1_Cto601_Cam_AY026855"/>
		<taxon id="STLV1_Cwo5_DRC_JN210956"/>
		<taxon id="STLV1_Ggo02CM3157_Cam_AY496635"/>
		<taxon id="STLV1_Ggocam12_Cam_AY263382"/>
		<taxon id="STLV1_GgoGolda_Cam_AY899813"/>
		<taxon id="STLV1_Lal01CM2124_Cam_AM712678"/>
		<taxon id="STLV1_Mar1_AY141170"/>
		<taxon id="STLV1_Mar757_AY141173"/>
		<taxon id="STLV1_Mar897_AY141171"/>
		<taxon id="STLV1_Mar912_AY141172"/>
		<taxon id="STLV1_MI324_Cne_DRC_KY655295"/>
		<taxon id="STLV1_ML061_Pth_DRC_KY655296"/>
		<taxon id="STLV1_ML077_Pth_DRC_KY655297"/>
		<taxon id="STLV1_MN264_Cas_DRC_KY655298"/>
		<taxon id="STLV1_MN283_Pth_DRC_KY655299"/>
		<taxon id="STLV1_MN284/MN294_Pth_DRC_KY655300"/>
		<taxon id="STLV1_MN390_Cas_DRC_KY655301"/>
		<taxon id="STLV1_Msp98CMML3_Cam_AY496638"/>
		<taxon id="STLV1_Msp98CMML4_Cam_AY496637"/>
		<taxon id="STLV1_Mspmnd13_Gab_AF045933"/>
		<taxon id="STLV1_Mspmnd9_Gab_AF045932"/>
		<taxon id="STLV1_MspSAN.855_Cam_AF384870"/>
		<taxon id="STLV-1_Pan12141_US_MF621980"/>
		<taxon id="STLV1_Pan614_Kenya_AY026844"/>
		<taxon id="STLV1_Pan622_Kenya_AY026843"/>
		<taxon id="STLV1_Pan623_Kenya_AY026842"/>
		<taxon id="STLV1_Phasuf1_Sukhumi_X88878"/>
		<taxon id="STLV1_Pth73_DRC_JN210959"/>
		<taxon id="STLV1_Pth95_DRC_JN210961"/>
		<taxon id="STLV1_Ptr_Cam43_Cam_AF384871"/>
		<taxon id="STLV1_PtrCAR.875_CAM_AF384871"/>
		<taxon id="STLV1_Regina_Ptr_SL_AY899815"/>
		<taxon id="STLV1_wrc_IC_AY267837"/>
		<taxon id="STLV1_Wrc1497_IC_AY333376"/>
		<taxon id="STLV-1ggo_M10431_Cam_MF622054"/>
	</taxa>
	<taxa id="untitled1">
		<taxon idref="HTLV1_ESH18_VAN_KC786962"/>
		<taxon idref="HTLV1_ESW44_VAN_KC786963"/>
		<taxon idref="HTLV1_Mel5_SOL_L02534"/>
		<taxon idref="HTLV1_P376_VAN_KC786965"/>
		<taxon idref="STLV1_Mar1_AY141170"/>
		<taxon idref="STLV1_Mar757_AY141173"/>
		<taxon idref="STLV1_Mar897_AY141171"/>
		<taxon idref="STLV1_Mar912_AY141172"/>
	</taxa>

	<!-- The sequence alignment (each sequence refers to a taxon above).         -->
	<!-- ntax=273 nchar=645                                                      -->
	<alignment id="alignment" dataType="nucleotide">
		<sequence>
			<taxon idref="HTLV1_1127MO_Cam_AY818433"/>
			TTTCTCTACTTTTTAACGAAAAAGAGGCAAATGACA-CTGACCATGAGCCCCAAATATCCCCCGGGGGCATAGAGCCTCCCAGTGAAAAACATTTCCGCGAAACAGAAGTCT-AAAAAGGTCA--GGGCCCAGACT-AAGGCTCTGACGT-AGGGACAACTCAGCACCAGCTC-AGACTGGGCCCTGACGTG-TCCCCCC--AAAACGAATCATAGGCTCAGACCTCCGGGAAGCCACCGGGAACCACCCATTTCCTCCCCATGTTTGTCAAGCCGTCCTCAGGCATTGACGACAACCCCTCACCTC--C-ATGGCACGCATACGGC-TCAAT-AAAATAACAGGAGTCTATAAAAGCGTGGAGACAGTTCAGGAGGGGG--CTCGCTTTTTTCCCTCACGCGCCCGCCGCCCTACCTGAGGCCGCCATCCAC-GCCGGTCGAGTCGC-GTTCTACCGCCTCCCGCCTGTGGTGCCTCCTGAACTGCGTCCGCCGTCTAGGTAAGTTTAGAGCTCAGGTCGAGACCGGACCTTT-GTCCGGCGCTCCCTTAGAGCCTACCTAGACTCAATCGGCTCTCCACGC-TTTGCCTGACCCTGCTTGCTC-GCCTCTACGTCTTTGTTTCGTTTTCTGT--TCTGCGCCG
		</sequence>
		<sequence>
			<taxon idref="HTLV1_12503_CAR_L76309"/>
			-------------------------------TGACA-ATGACCATGAGCCCCAAATATCCCCCGGGGGCTTAGAGCCTCCCAGTGAAAAACATTTCCGCGAAACAGAAGTCT-GAAAAGGTCA--GGGCCCAGACT-GAGGCTCTGACGT-AGAGACAACTCAGCACCGGCTC-AGACTGGGCCCTGACGTG-TCCCCCT--AAAACGAATCATAAGCTCAGACCTCCGGGAAGCCACCAGGAACCACCCATTTCCTCCCCATATTTGTCAAGCCGTCTTCAGGCGTTGACGACAACCCCTCACCTC-AC-ATGGCACGCATACGGC-TCAAT-AAAATAACAGGAGTCTATAAAAGCGTGGAGACAGTTCAGGAGGGGG--CTCGCTTCTTTCCCTCACGCGCCCGCCGCCCTACCTGAGGCCGCCATCCAC-GCCGGTTGAGTCGC-GTTCTGTCGCCTCCCGCCTGTGGTGCCTCCTGAACTGCGTCCGCCGTCTAGGTAAGTTTAGAGCTCAGGTCGAGACCGGGCCTTT-GTCCGGCGCTCCCTTAGAGCCTACCTAGACCCAGCCGGCTCTCCACGC-TTTGCCTGACCCTGCTTGCTC-ACCTCTACGTCTTTGTTTCGTTTTCTGT--TCTGCGCCG
		</sequence>
		<sequence>
			<taxon idref="HTLV1_1259NG_Cam_AY818424"/>
			TTTCTCTACTTTTTAACGAAAAAGAGGCAAATGACA-CTGACCATGAGCCCCAAATATCCCCCGGGGGCATAGAGCCTCCCAGTGAAAAACATTTCCGCGAAACAGAAGTCT-AAAAAGGTCA--GGGCCCAGACT-AAGGTTCTGACGT-AGGGACAACTCAGCACCAGCTC-AGACTGGGCCCTGACGTG-TCCCCCC--AAAACAAATCATAAGCTCAGACCTCCGGGAAGCCACCGGGAACCACCCATTTCCTCCCCATGTTTGTCAAGCCGTCCTCAGGCGTTGACGACAACCCCTCACCTC--C-ATGGCACGCATACGGC-TCAAT-AAAATAACAGGAGTCTATAAAAGCGTGGAGACAGTTCAGGAGGGGG--CTCGCTTCTTTCCCTCACGCGCCCGCCGCCCTACCTGAGGCCGCCATCCAC-GCCGGTCGAGCCGC-GCTCAGCCGCCTCCCGCCTGTGGTGCCTCCTGAACTGCGTCCGCCGTCTAGGTAAGCTTAGAGCTCAGGTCGAGACCGGGCCTTT-GTCCGGCGCTCCCTTGGAGCCTGCCTAGACTCAATCGGCTCTCCACGC-TTTGCCCGACCCTGCTTGCTC-GCCTCTACGTCTTTGTTTCGTTTTCTAT--TCTGCGCCG
		</sequence>
		<sequence>
			<taxon idref="HTLV1_1380MV_Cam_AY818425"/>
			TTTCTCTACTTTTTAACGAAAAAGAGGCGGATGACA-CTGACCATGAGCCCCAAATATCCCCCGGGAGCTTAGAGCCTCCCAGTGAAAAACATTTCTGCGAAACAGAAGTCT-GAAAAGGTCA--GGGCCCAGACT-AAGGCTCTGACGT-AGAGACAGCTCAGCACCGGCTC-AGACTGGGCCCTGACGTG-TCCCCCT--AAAACGAATCATACGCTCAGACCTCCGGGAAGCCACCGGGAACCACCCATTTCCTCCCCATATTTGTCAAGCCGTCTTCAGGCGTTGACGACAACCCCTCACCTC--C-ATGGCACGCATACGGC-TCAAT-AAAATAACAGGAGTCTATAAAAGCGTGGAGACAGTTCAGGAGGGGG--CTCGCTTCTTTCCCTCACGCGCCCGCCGCCCTACCTGAGGCCGCCATCCAC-GCCGGTTGAGTCGC-GTTCTGCCGCCTCCCGCCTGTGGTGCCTCCTGAACTGCGTCCGCCGTCTAGGTAAGTTTAGAGCTCAGGTCGAGACCGGGCCTTT-GTCCGGCGCTCCCTTAGAGCCTACCTAGACTCAGCCGGCTCTCCACGC-TTTGCCTGACCCTGCTTGCTC-ACCTCTACGTCTTTGTTTCGTTTTCTGT--TCCGCGCCG
		</sequence>
		<sequence>
			<taxon idref="HTLV1_1443MV_Cam_AY818426"/>
			TTTCTCTACTTTTTAACGAAAAAGAGGCAGATGACA-CTGACCATGAGCCCCAAATATCCCCCGGGGGCTTAGAGCCTCCCAGTGAAAAACATTTCCGCGAAACAGAAGTCT-GAAAAGGTCA--GGGCCCAGACT-GAGGCTCTGACGT-AGAGACAGCTCAGCACCGGCTC-AGACTGGGCCCTGACGTG-TCCCCCT--AAAACGAATCATAAGCTCAGACCTCCGGGAAGCCACCGGGAACCACCCATTTCCTCCCCATATTTGTCAAGTCGTCTTCAGGCGTTGACGACAACCCCTCACCTC--C-ATGGCACGCATACGGC-TCAAT-AAAACAACAGGAGTCTATAAAAGCGTGGAGACAGTTCAGGAGGCGG--CTCGCTTCTTTCCCTCACGCGCCCGCCGCCCTACCTGAGGCCGCCATCCAC-GCCGGTTGAGTCGC-GTTCTGCCGCCTCCCGCCTGTGGTGCCTCCTGAACTGCGTCCGCCGTCTAGGTAAGTTTAGAGCTCAGGTCGAGACCGGGCCTTT-GTCCGGCGCTCCCTTAGAGCCTACCTAGACTCAGCCGGCTCTCCACGC-TTTGCCTGACCCTGCTTGCTC-ACCTCTACGTCTTTGTTTCGTTTTCTGT--TCTGCGCCG
		</sequence>
		<sequence>
			<taxon idref="HTLV1_1503MV_Cam_AY818427"/>
			----CTCTCTTTTTAACGAAAAAGAGGCAGATGACA-CTGACCATGAGCCCCAAATATCCCCCGGGGGCTTAGAGCCTTCCAGTGAAAAACATTTCCGCGAAACAGAAGTCT-GAAAAGGTCA--GGGCCCAGACT-GAGGCTCTGACGT-AGAGACAGCTCAGCACCAGCTC-AGACTGGGCCCTGACGTG-TCCCCCT--AAAACGAATCATAAGCTCAGACCTCCGGGAAGCCACCGGGAACCACCCATTTCCTCCCCATATTTGTCAAGTCGTCTTCAGGCGTTGACGACAACCCCTCACCTC--C-ATGGCACGCATACGGC-TCAAT-AAAATAACAGGAGTCTATAAAAGCGTGGAGACAGTTCAGGAGGGGG--CTCGCTTCTTTCCCTCACGCGCCCGCCGCCCTACCTGAGGCCGCCATCCAC-GCCGGTTGAGTCGC-GTTCTGCCGCCTCCCGCCTGTGGTGCCTCCTGAACTGCGTCCGCCGTCTGGGTAAGTTTAGAGCTCAGGTCGAGACCGGGCCTTT-GTCCGGCGCTCCCTTAGAGCCTACCTAGACTCAGCCGGCTCTCCACGC-TTTGCCTGACCCTGCTTGCTC-ACCTCTACGTCTTTGTTTCGTTTTCTGT--TCTGCGCCG
		</sequence>
		<sequence>
			<taxon idref="HTLV1_1537MV_Cam_AY818428"/>
			TTTCTCTACTTTTTAACGAAAAAGAGGCGGATGACA-CTGACCATGAGCCCCAAATATCCCCCGGGAGCTTAGAGCCTCCCAGTGAAAAACATTTCCGCGAAACAGAAGTCT-GAAAAGGTCA--GGGCCCAGACT-AAGGCTCTGACGT-AGAGACAGCTCAGCACCGGCTC-AGACTGGGCCCTGACGTG-TCCCCCT--AAAACGAATCATACGCTCAGACCTCCGGGAAGCCACCGGGAACCACCCATTTCCTCCCCATATTTGTCAAGCCGTCTTCAGGCGTTGACGACAACCCCTCACCTC--C-ATGGCACGCATACGGC-TCAAT-AAAATAACAGGAGTCTATAAAAGCGTGGAGACAGTTCAGGAGGGGG--CTCGCTTCTTTCCCTCACGCGCCCGCCGCCCTACCTGAGGCCGCCATCCAC-GCCGGTTGAGTCGC-GTTCTGCCGCCTCCCGCCTGTGGTGCCTCCTGAACTGCGTCCGCCGTCTAGGTAAGTTTAGAGCTCAGGTCGAGACCGGGCCTTT-GTCCGGCGCTCCCTTAGAGCCTACCTAGACTCAGCCGGCTCTCCACGC-TTTGCCTGACCCTGCTTGCTC-ACCTCTACGTCTTTGTTTCGTTTTCTGT--TCTGCGCCG
		</sequence>
		<sequence>
			<taxon idref="HTLV1_1842LE_Cam_AY818429"/>
			TTTCTCTACTTTTTAACGAAAAAGAGGCAAATGACA-CTGACCATGAGCCCCAAATATCCCCCGAGGGCATAGAGCCTCCCAGTGAAAAACATTTCCGCGAAACAGAAGTCT-AAAAAGGTCA--GGGCCCAGACT-AAGGCTCTGACGT-AGGGACAACTCAGCACCAGCTC-AGACTGGGCCCTGACGTG-TCCCCCC--AAAACGAATCATAGGCTCAGACCTCCGGGAAGCCACCGGGAACCACCCATTTCCTCCCCATGTTTGTCAAGCCGTCCTCAGGCGTTGACGACAACCCCTCACCTC--C-ATGGCACGCATACGGC-TCAAT-AAAACAACAGGAGTCTATAAAAGCGTGGAGACAGTTCAGGAGGGGG--CTCGCTTCTTTCCCTCACGCGCCCGCCGCCCTACCTGAGGCCGCCATCCAC-GCCGGTCGAGTCGC-GTTTTGCCGCCTCCCGCCTGTGGTGCCTCCTGAACTGCGTCCGCCGTCTAGGTAAGTTTAGAGCTCAGGTCGAGACCGGGCCTTT-GTCCGGCGCTCCCTTAGAGCCTACCTAGACTCAATCGGCTCTCCACGC-TTTGCCTGACCCTGCTTGCTC-GCCTCTACGTCTTTGTTTCGTTTTCTGT--TCTGCGCCG
		</sequence>
		<sequence>
			<taxon idref="HTLV1_24_SA_DQ005565"/>
			-------------------------------TGACA-ATGACCATGAGCCCCAAATATCCCCCGGGGGCTTAGAGCCTCCCAGTGAAAAACATTTCCGCGAAACAGAAGTCT-GAAAAGGTCA--GGGCCCAGACT-AAGGCTCTGACGT-AGGGACAGCTCAGCACCGGCTC-AGGCTAGGCCCTGACGTG-TCCCCCT--AAGACAAATCATAAGCTCAGACCTCCGGGAAGCCACCGGAACCA-CCCATTTCCTCCCCATGTTTGTCAAGCCGCCCTCAGGCGTTGACGACAACCCCTCACCTC-AC-ATGGCACGCATATGGC-TGAAT-AAACTAACAGGAGTCTATAAAAGCGTGGAGACAGTTCAGGAGGGGG--CTCGCATCTTTCCTTCACGCGCCCGCCGCCCTACCTGAGGCCGCCATCCAC-GCCGGTTGAGTCGC-GTTCTGCCGCCTCCCGCCTGTGGTGCCTCCTGAACTGCGTCCGCCGTCTAGGTAAGTTTAGAGCTCAGGTCGAGACCGGGCCTTT-GTCCGGCGCTCCCTTGGAGCCTACCTAGACTCAGCCGGCTCTCCACGC-TTTGCCTGACCCTGCTTGCCC-AACTCTGCGTCTTTGTTTCGTTTTCTGT--TCTGCGCCG
		</sequence>
		<sequence>
			<taxon idref="HTLV1_2472LE_Cam_AY818430"/>
			TTTCTCTACTTTTTAACGAAAAAGAGGCAGATGACA-ATGACCATGAGCCCCAAATATCCCCCGAGGAGTTAGAGCCTCCCAGTGAAAAACATTTCCGCGAAACAGAAGTCT-GAAAAGGTCA--GGACCCAGACT-AAGGCTCTGACGT-AGGGACAGCTCAGCACCGGCTC-AGGCTAGGCCCTGACGTG-TCCCCCT--AAGACAAATCATAAGCTCAGACCTCCGGGAAGCCACCGGAACCA-CCCATTTCCTCCCCATGTTTGTCGAGCCGCCCTCAGGCGTTGACGACAACCCCTCACCTC-AC-ATGGCACGCATATGGC-TGAAT-AAACTAACAGGAGTCTATAAAAGCGTGGAGACAGTTCAGGAGGGGG--CTCGCATCTCTCCTTCACGCGCCCGCCGCCCTACCTGAGGCCGCCATCCAC-GCCGGTTGAGTCGC-GTTCTGCCGCCTCCCGCCTGTGGTGCCTCCTGAACTGCGTCCGCCGTCTAGGTAAGCTTAGAGCTCAGGTCGAGACCGGGCCTTT-GTCCGGTGCTCCCTTGGAGCCTACCTAGACTCAGCCGGCTCTCCACGC-TTTGCCTGACCCTGCTTGCTC-AACTCTGCGTCTTTGTTTCGTTTTCTGT--TCTGCGCCG
		</sequence>
		<sequence>
			<taxon idref="HTLV1_2656ND_Cam_AY818431"/>
			TTTCTCTACTTTTTAACGAAAAAGAGGCAAATGACA-CTGACCATGAGCCCCAAATATCCCCCGGGGGCTTAGAGCCTCCCACTGAAAAACATTTCCGCGAAACAGAAGTCT-AAAAAGGTCA--GGGCCCAGACT-AAGGCTCTGACGT-AGGGACAGCTCAGCACCGGCTC-AGACTAGGCCCTGACGTG-TCCCCCT--AAAACGAATCATAAGCTCAGACCTCCGGGAAGCCATCGGGAACCACCCATTTCCTCCCCATGTTTGTCAAGCCGTCCTCAGGCGTTGACGACAACCCCTCACCTC--C-ATGGCACGCATACGGC-TCAAT-AAAGTAACAGGAGTCTATAAAAGCGTGGAGACAGTTCAGGAGGGGG--CTCGCTTCTTTCCCTCACGCGCCCGCCGCCCTACCTGAGGCCGCCATCCAC-GCCGGTTGAGTCGC-GTTCTGCCGCCTCCCGCCTGTGGTGCCTCCTGAACTGCGTCCGCCGTCTAGGTAAGTTTAGAGCTCAGGTCGAGACCGGGCCTTT-GTCCGGCGCTCCCTTAGAGCCTACCTAGACTCAGCCGGCTCTCCACGC-TTTGCCTGACCCTGCTTGTTC-AACTCTACGTCTTTGTTTCGTTTTCTGT--TCCGTGCTG
		</sequence>
		<sequence>
			<taxon idref="HTLV1_2BAbdou_SEN_AY342302"/>
			-------------------------------TGACA-ATGACCACGAGCCCCAAATATCCCCCGGGGGCTTAGAGCCTCCCAGTGAAAAACATTTCCGCGAAACAGAAGTCT-GAGAAGGTCA--GGGCCCAGACT-AAGGCTCTGACGT-AGGGACAGCTCAGCACCGGCTC-AGGCTAGGCCCTGACGTG-TCCCCCT--AAGACAAATCATAAGCTCAGACCTCCGGGAAGCCACCGGGAACCACCCATTTCCTCCCCATGTTTGTCAAGCCGTCCCCAGGCGTTGACGACAACCCCTCACCTC-AC-ATGGCACGCATAGGGC-TCAAT-AAAATAACAGGAGTCTATAAAAGCGTGGAGACAGTTCAGGAGGGGG--CTAGCATCTCTCCTTCACGCGCCCGCCGCCCTACCTGAGGCCGCCATCCAC-GCCGGTTGAGTCGC-GTTCTGCCGCCTCCCGCCTGTGGTGCCTCCTGAACTGCGTCCGCCGTCTAGGTAAGTTTAGAGCTCAGGTCGAGACCGGGCCTTT-GTCCGGCGCTCCCTTGGAGCCTACCTAGACTCCGCCGGCTCTCCACGC-TTTGCCTGACCCTGCTTGCTC-AACTCTACGTCTTTGTTTCGTTTTCTGT--TCCGCGCCG
		</sequence>
		<sequence>
			<taxon idref="HTLV1_3TDJ_ZIM_KJ544851"/>
			-------------------------------TGACA-ATGACCATGAGCCCCAAATATCCCCCGGGGGCTTAGAGCCTCCCAGTGAAAAACATTTCCGCGAAACAGAAGTCT-GAAAAGGTCA--GGGCCCAGACT-AAGGCTCTGACGT-AGGGACAGCTCAGCACCGGCTC-AGGCTAGGCCCTGACGTG-TCCCCCT--AAGACAAATCATAAGCTCAGACCTCCGGGAAGCCACCGGAACCA-CCCATTTCCTCCCCATGTTTGTCAAGCCACCCTCAGGCGTTGACGACAACCCCTCACCTC-AC-ATGGCACGCATATGGC-TGAAT-AAACTAGCAGGAGTCTATAAAAGCGTGGAGACAGTTCAGGAGGGGG--CTCGCATCTCTCCTTCACGCGCCCGCCGCCTTACCTGAGGCCGCCATCCAC-GCCGGTTGAGTCGC-GTTCTGCCGCCTCCCGCCTGTGGTGCCTCCTGAACTGCGTCCGCCGTCTAGGTAAGTTTAGAGCTCAGGTCGAGACCGGGCCTTT-GTCCGGCGCTCCCTTGGAGCCTACCTAGACTCAGCCGGCTCTCCACGC-TTTGCCTGACCCTGCTTGCTC-GACTCTGCGTCTTTGTTTCGTTTTCTGT--TCTGCGCCG
		</sequence>
		<sequence>
			<taxon idref="HTLV1_5BMarietou_SEN_AY342301"/>
			-------------------------------TGACA-ATGACCACGAGCCCCAAATATCCCCCGGGGGCTTAGAGCCTCCCAGTGAAAAACATTTCCGCGAAACAGAAGTCT-GAGAAGGTCA--GGGCCCAGACT-AAGGCTCTGACGT-AGGGACAGCTCAGCACCGGCTC-AGGCTAGGCCCTGACGTG-TCCCCCT--AAGACAAATCATAAGCTCAGACCTCCGGGAAGCCACCGGGAACCACCCATTTCCTCCCCATGTTTGTCAAGCCGTCCCCAGGCGTTGACGACAACCCCTCACCTC-AC-ATGGCACGCATAGGGC-TCAAT-AAAATAACAGGAGTCTATAAAAGCGTGGAGACAGTTCAGGAGGGGG--CTAGCATCTCTCCTTCACGCGCCCGCCGCCCTACCTGAGGCCGCCATCCAC-GCCGGTTGAGTCGC-GTTCTGCCGCCTCCCGCCTGTGGTGCCTCCTGAACTGCGTCCGCCGTCTAGGTAAGTTTAGAGCTCAGGTCGAGACCGGGCCTTT-GTCCGGCGCTCCCTTGGAGCCTACCTAGACTCCGCCGGCTCTCCACGC-TTTGCCTGACCCTGCTTGCTC-AACTCTACGTCTTTGTTTCGTTTTCTGT--TCCGCGCCG
		</sequence>
		<sequence>
			<taxon idref="HTLV1_6Aissa_SEN_AY342300"/>
			-------------------------------TGACA-ATGACCACGAGCCCCAAATATCCCCCGGGGGCTTAGAGCCTCCCAGTGAAAAACATTTCCGCGAAACAGAAGTCT-GAGAAGGTCA--GGGCCCAGACT-AAGGCTCTGACGT-AGGGACAGCTCAGCACCGGCTC-AGGCTAGGCCCTGACGTG-TCCCCCT--AAGACAAATCATAAGCTCAGACCTCCGGGAAGCCACCGGGAACCACCCATTTCCTCCCCATGTTTGTCAAGCCGTCCCCAGGCGTTGACGACAACCCCTCACCTC-AC-ATGGCACGCATAGGGC-TCAAT-AAAATAACAGGAGTCTATAAAAGCGTGGAGACAGTTCAGGAGGGGG--CTAGCATCTCTCCTTCACGCGCCCGCCGCCCTACCTGAGGCCGCCATCCAC-GCCGGTTGAGTCGC-GTTCTGCCGCCTCCCGCCTGTGGTGCCTCCTGAACTGCGTCCGCCGTCTAGGTAAGTTTAGAGCTCAGGTCGAGACCGGGCCTTT-GTCCGGCGCTCCCTTGGAGCCTACCTAGACTCCGCCGGCTCTCCACGC-TTTGCCTGACCCTGCTTGCTC-AACTCTACGTCTTTGTTTCGTTTTCTGT--TCCGCGCCG
		</sequence>
		<sequence>
			<taxon idref="HTLV1_979MO_Cam_818423"/>
			TTTCTCTACTTTTTAACGAAAAAGAGGCGGATGACA-CTGACCATGAGCCCCAAATATCCCCCGGGGGCTTAGAGCCTCCCAGTGAAAAACATTTCCGCGAAACAGAAGTCT-GAAAAGGTCA--GGGCCCAGACT-AAGGCTCTGACGT-AGGGACAGCTCAGCACCGGCTC-AGACTGGGCCCTGACGTG-TCCCCCT--AAAACGAATCATAAGCTCAGACCTCCGGGAAGCCACCGGGAACCACCCATTTCCTCCTCATATTTGTCAAGCCGTCTTCAGGCGTTGACGACAACCCCTCACCTC--C-ATGGCACGCATACGGC-TCAAT-AAAATAACAGGAGTCTATAAAAGCGTGGAGACAGTTCAGGAGGGGG--CTCGCTTCTTTCCCTCACGCGCCCGCCGCCCTACCTGAGGCCGCCATCCAC-GCCGGTTGAGTCGC-GTTCTGCCGCCTCCCGCCTGTGGTGCCTCCTGAACTGCGTCCGCCGTCTAGGTAAGTTTAGCGCTCAGGTCGAGACCGGGCCTTT-GTCCGGCGCTCCCTTAGAGCCTACCTAGACCCAGCCGGCTCTCCACGC-TTTGCCTGACCCTGCTTGCTC-ACCTCTACGTCTTTGTTTCGTTTTCTGT--TCTGCGCCG
		</sequence>
		<sequence>
			<taxon idref="HTLV1_afs911_SA_L77212"/>
			-------------------------------TGACA-ATGACCATGAGCCCCAAATATCCCCCGGGGGCTTAGAGCCTCCCAGTGAAAAACATTTCCGCGAAACAGAAGTCT-GAAAAGGTCA--GGGACCAGACT-AAGGCTCTGACGT-A-GGACAGCTCAGCACCGGCTC-AGGCTAGGCCCTGACGTG-TCCCCCT--AAGACAAATCATAAGCTCAGACCTCCGGGAAGCCACCGGAACCA-CCCATTTCCTCCCCATGTTTGTCAAGCCACCCTCAGGCGTTGACGACAACCCCTCACCTC-AC-ATGGCACGCATATGGC-TG-AT-AAACTAACAGGAGTCTATAAAAGCGTGGAGACAGTTCAGGAGGGGG--CTCGCATCTCTCCTTCACGCGCCCGCCGCCTTACCTGAGGCCGCCATCCAC-GCCGGTTGAGTCGC-GTTCTGCCGCCTCCCGCCTGTGGTGCCTCCTGAACTGCGTCCGCCGTCTAGGTAAGTTTAGAGCTCAGGTCGAGACCGGGCCTTT-GTCCGGCGCTCCCTTGGAGCCTACCTAGACTCAGCCGGCTCTCCACGC-TCTGCCTGACCCTGCTTGCTC-GACTCTGCGTCTTTGTTTCGTTTTCTGT--TCTGCGCCG
		</sequence>
		<sequence>
			<taxon idref="HTLV1_ATK_JAP_J02029"/>
			-------------------------------TGACA-ATGACCATGAGCCCCAAATATCCCCCGGGGGCTTAGAGCCTCCCAGTGAAAAACATTTCCGAGAAACAGAAGTCT-GAAAAGGTCA--GGGCCCAGACT-AAGGCTCTGACGT-A-GGGCAGCTCAGCACCGGCTC-GGGCTAGGCCCTGACGTG-TCCCCCT--AAGACAAATCATAAGCTCAGACCTCCGGGAAGCCACCAAGAACCACCCATTTCCTCCCCATGTTTGTCAAGCCGTCCTCAGGCGTTGACGACAACCCCTCACCTC-AC-ATGGCACGCATATGGC-TCAAT-AAACTAGCAGGAGTCTATAAAAGCGTGGAGACAGTTCAGGAGGGGG--CTCGCATCTCTCCTTCACGCGCCCGCCGCCCTACCTGAGGCCGCCATCCAC-GCCGGTTGAGTCGC-GTTCTGCCGCCTCCCGCCTGTGGTGCCTCCTGAACTGCGTCCGCCGTCTAGGTAAGTTTAAAGCTCAGGTCGAGACCGGGCCTTT-GTCCGGCGCTCCCTTGGAGCCTACCTAGACTCAGCCGGCTCTCCACGC-TTTGCCTGACCCTGCTTGCTC-AACTCTACGTCTTTGTTTCGTTTTCTGT--TCTGCGCCG
		</sequence>
		<sequence>
			<taxon idref="HTLV1_ATLYS_US_U19949"/>
			-------------------------------TGACA-ATGACCATGAGCCCCAAATATCCCCCGGGGGCTTAGAGCCTCCCAGTGAAAAACATTTCCGAGAAACAGAAGTCT-GAAAAGGTCA--GGGCCCAGACT-AAGGCTCTGACGT-AGGGACAGCTCAGCACCGGCTC-GGGCTAGGCCCTGACGTG-TCCCCCT--AAGACAAATCATAAGCTCAGACCTCCGGGAAGCCACCGGGAACCACCCATTTCCTCCCCATGTTTGTCAAGCCGTCCTCAGGCGTTGACGACAACCCCTCACCTC-AC-ATGGCACGCATATGGC-TCAAT-AAACTAACAGGAGTCTATAAAAGCGTGGAGACAGTTCAGGAGGGGG--CTCGCATCTCTCCTTCACGCGCCCGCCGCCCTACCTGAGGCCGCCATCCAC-GCCGGTTGAGTCGC-GTTCTGCCGCCTCCCGCCTGTGGTGCCTCCTGAACTGCGTCCGCCGTCTAGGTAAGTTTAAAGCTCAGGTCGAGACCGGGCCTTT-GTCCGGCGCTCCCTTGGAGCCTACCTAGACTCAGCCGGCTCTCCACGC-TTTGCCTGACCCTGCTTGCTC-AACTCTACGTCTTTGTTTCGTTTTCTGT--TCTGCGCCG
		</sequence>
		<sequence>
			<taxon idref="HTLV1_Bad22_Cam_KM822831"/>
			-------------------------------TGACA-CTGACCATGAGCCCCAATTATCCCCCGAGGGCTTAGAGCCTCCCAGTGAAAAACATTTCCGCGAAACAGAAGTCT-AAAAAGGTCA--GGGCCCAGACT-AAGGCTCTGACGT-AGGGACAGCTCAACACTGGCTC-AGACTGGGCCCTGACGTG-TCCCCCT--AAAACGAACCATAAGCTCAGGCCTCCGGGAAGCCACCGGGAACCACCCATTTCCTCCCCATGTTTGTCAAGCCGTCCTCGGGCGTTGACGACAACCCCTCACCTC--C-ATGGCACGCATACGGC-TCAAT-AAAATAACAGGAGTCTATAAAAGCGTGGAGACAGTTCAGGAGGGGG--CTCGCTTCCTTCCATCACGCGCCCGCCGCCCTACCTGAGGCCGCCATCCAC-GCCGGTTGAGTCGC-GTTCTGCCGCCTCCCGCCTGCG------------------------------------------------------------------------------------------------------------------------------------------------------------------------------
		</sequence>
		<sequence>
			<taxon idref="HTLV1_Bad332_Cam_KM822832"/>
			-------------------------------TGACA-CTGACCATGAGCCCGAAATATCCCCCGGGGGCTTAGAGCCTCCCAGTGAAAAACATTTCCGCGAAACAGAAGTCT-GAAAAGGTCA--AGGACCAGACT-GAGGCTCTGACGT-AGAGACAGCTCAACACCGGCTC-AGACTGGGCCCTGACGTG-TCCCCCT--AAAACGAATCATAAGCTCAGACCTCCGGGAAGCCACCGGGAACCACCCATTTCCTCCCCATATTTGTCAAGTCGTCTTCAGGCGTTGACGACAACCCCTCACCTC--C-ATGGCACGCATACGGC-TCAAT-AAAATAACAGGAGTCTATAAAAGCGTGGAGACAGTTCAGGAGGGGG--CTCGCTTCTTTCCCTCACGCGCCCGCCGCCCTACCTGAGGCCGCCATCCAC-GCCGGTTGAGTCGC-GTTCTGCCGCCTCCCGCCTGTG------------------------------------------------------------------------------------------------------------------------------------------------------------------------------
		</sequence>
		<sequence>
			<taxon idref="HTLV1_Bak109_Cam_KM822939"/>
			-------------------------------TGACA-CTGACCATGAGCCCGAAATATCCCCCGGGGGCTTAGAGCCTCCCAGTGAAAAACATTTCCGCGAAACAGAAGTCT-GAAAAGGTCA--GGGACCAGACT-GAGGCTCTGACGT-AGAGACAGCTCAGCACCGGCTC-AGACTGGGCCCTGACGTGCCCCCCCT--AAAACGAATCACAAGCTCAGACCTCCGGGAAGCCACCGGGAACCACCCATTTCCTCCCCATATTTGTCAAGTCGTCTTCAGGCGTTGACGACAACCCCTCACCTC--C-ATGGCACGCATACAGC-TCAAT-AAAATAACAGGAGTCTATAAAAGCGTGGAGACAGTTCAGGAGGGGG--CTCGCTTCTTTCTCTCACGCGCCCGCCGCCCTACCTGAGGCCGCCATCCAC-GCCGGTTGAGTCGC-GTTCTGCCGCCTCCCGCCTGTG------------------------------------------------------------------------------------------------------------------------------------------------------------------------------
		</sequence>
		<sequence>
			<taxon idref="HTLV1_Bak145_Cam_KM822842"/>
			-------------------------------TGACA-CTGACCATGAGCCCGAAATATCCCCCGGGGGCTTAGAGCCTCCCAGTGAAAAACATTTCCGCGAAACAGAAGTCT-GAAAAGGTCA--GGGACCAGACT-GAGGCTCTGACGT-AGAGACAGCTCAGCACCGGCTC-AGACTGGGCCCTGACGTG-CCCCCCT--AAAACGAATCACAAGCTCAGACCTCCGGGAAGCCACCGGGAACCACCCATTTCCTCCCCATATTTGTCAAGTCGTCTTCAGGCGTTGACGACAACCCCTCACCTC--C-ATGGCACGCATACAGC-TCAAT-AAAATAACAGGAGTCTATAAAAGCGTGGAGACAGTTCAGGAGGGGG--CTCGCTTCTTTCTCTCACGCGCCCGCCGCCCTACCTGAGGCCGCCATCCAC-GCCGGTTGAGTCGC-GTTCTGCCGCCTCCCGCCTGTG------------------------------------------------------------------------------------------------------------------------------------------------------------------------------
		</sequence>
		<sequence>
			<taxon idref="HTLV1_Bak18_Cam_KM822835"/>
			-------------------------------TGACA-CTGACCATGAGCCCCAAATATCCCCCGAGGGCTTAGAACCTCCCAGTGAAAAACATTTCCGCGAAACAGAAGTCT-GAAAAGGTCA--GGGCCCAGACT-AAGGCTCTGACGT-AGGGACAGCTCAGCACTGGCTC-AGACTGGGCCCTGACGTG-TCCCCCT--AAAACAAACCATAAGCTCAGACCTCCGGGAAGCCACCGGGAACCACCCATTTCCTCCCCATGTTTGTCAAGCCGTCCTCGGGCGTTGACGACAACCCCTCACCTC--C-ATGGCACGCATACGGC-TCAAT-AAAATAACAGGAGTCTATAAAAGCGTGGAGACAGTTCAGGAGGGGG--CTCGCTTCTTTCCCTCACGCGCCCGCCGCCCTACCTGAGGCCGCCATCCAC-GCCGGTTGAGTCGC-GTTCTGCCGCCTCCCGCCTGTG------------------------------------------------------------------------------------------------------------------------------------------------------------------------------
		</sequence>
		<sequence>
			<taxon idref="HTLV1_Bak186_Cam_KM822843"/>
			-------------------------------TGACA-CTGACCATGAGCCCGAAATATCCCCCGGGGGCTTAGAGCCTCCCAGTGAAAAATATTTCCGCGAAACAGAAGTCT-GAAAAGGTCA--GGGACCAGACT-GAGGCTCTGACGT-AGAGACAGCTCAGCACCGGCTC-AGACTGGGCCCTGACGTG-TCCCCCT--AAAACGAATCATAAGCTCAGACCTCCGGGAAGCCACCGGGAACCACCCATTTCCTCCCCATATTTGTCAAGTCGTCTTCAGGCGTTGACGACAACCCCTCACCTC--C-ATGGCACGCATACGGC-TCAAT-AAAATAACAGGAGTCTATAAAAGCGTGGAGACAGTTCAGGAGGGGG--CTCGCTTCTTTCCCTCACGCGCCCGCCGCCCTACCTGAGGCCGCCATCCAC-GCCGGTTGAGTCGC-GTTCTGCCGCCTCCCGCCTGTG------------------------------------------------------------------------------------------------------------------------------------------------------------------------------
		</sequence>
		<sequence>
			<taxon idref="HTLV1_Bak224_Cam_KM822844"/>
			-------------------------------TGACA-CTGACCATGAGCCCGAAATATCCCCCGGGGGCTTAGAGCCTCCCAGTGAAAAATATTTCCGCGAAACAGAAGTCT-GAAAAGGTCA--GGGACCAGACT-GAGGCTCTGACGT-AGAGACAGCTCAGCACCGGCTC-AGACTGGGCCCTGACGTG-TCCCCCT--AAAACGAATCATAAGCTCAGACCTCCGGGAAGCCACCGGGAACCACCCATTTCCTCCCCATATTTGTCAAGTCGTCTTCAGGCGTTGACGACAACCCCTCACCTC--C-ATGGCACGCATACGGC-TCAAT-AAAATAACAGGAGTCTATAAAAGCGTGGAGACAGTTCAGGAGGGGG--CTCTCTTCTTTCCCTCACGCGCCCGCCGCCCTACCTGAGGCCGCCATCCAC-GCCGGTTGAGTCGC-GTTCTGCCGCCTCCCGCCTGTG------------------------------------------------------------------------------------------------------------------------------------------------------------------------------
		</sequence>
		<sequence>
			<taxon idref="HTLV1_Bak232_Cam_KM822846"/>
			-------------------------------TGACA-CTGACCATGAGCCCGAAATATCCCCCGGGGGCTTAGAGCCTCCCAGTGAAAAACATTTCCGCGAAACAGAAGTCT-GAGAAGGTCA--GGGACCAGACT-GAGGCTCTGACGT-AGAGACAGCTCAGCACCGGCTC-AGACTGGGCCCTGACGTG-TCCCCCT--AAAACGAATCATAAGCTCAGACCTCCGGGAAGCCACCGGGAACCACCCATTTCCTCCCCATATTTGTCAAGTCGTCTTCAGGCGTTGACGACAACCCCTCACCTC--C-ATGGCACGCATACGGC-TCAAT-AAAATAACAGGAGTCTATAAAAGCGTGGAGACAGTTCAGGAGGGGG--CTCGCTTCTTTCCCTCACGCGCCCGCCGCCCTACCTGAGGCCGCCATCCAC-GCCGGTTGAGTCGC-GTTCTGCCGCCTCCCGCCTGTG------------------------------------------------------------------------------------------------------------------------------------------------------------------------------
		</sequence>
		<sequence>
			<taxon idref="HTLV1_Bak233_Cam_KM822847"/>
			-------------------------------TGACA-CTGACCATGAGCCCGAAATATCCCCCGGGGGCTTAGAGCCTCCCAGTGAAAAACATTTCCGCGAAACAGAAGTCT-GAAAAGGTCA--GGGACCAGACT-GAGGCTCTGACGT-AGAGACAGCTCAGCACCGGCTC-AGACTGGGCCCTGACGTG-TCCCCCT--AAAACGAATCACAAGCTCAGACCTCCGGGAAGCCACCGGGAACCACCCATTTCCTCCCCATATTTGTCAAGTCGTCTTCAGGCGTTGACGACAACCCCTCACCTC--C-ATGGCACGCATACGGC-TCAAT-AAAATAACAGGAGTCTATAAAAGCGTGGAGACAGTTCAGGAGGGGG--CTCGCTTCTTTCCCTCACGCGCCCGCCGCCCTACCTGAGGCCGCCATCCAC-GCCGGTTGAGTCGC-GTTCTGCCGCCTCCCGCCTGTG------------------------------------------------------------------------------------------------------------------------------------------------------------------------------
		</sequence>
		<sequence>
			<taxon idref="HTLV1_Bak33_Cam_KM822836"/>
			-------------------------------TGACA-CTGACCATGAGCCCGAAATATCCCCCGGGGGCTTAGAGCCTCCCAGTGAAAAATATTTCCGCGAAACAGAAGTCT-GAAAAGGTCA--GGGACCAGACT-GAGGCTCTGACGT-AGAGACAGCTCAGCACCGGCTC-AGACTGGGCCCTGACGTG-TCCCCCT--AAAACGAATCATAAGCTCAGACCTCCGGGAAGCCACCGGGAACCACCCATTTCCTCCCCATATTTGTCAAGTCGTCTTCAGGCGTTGACGACAACCCCTCACCTC--C-ATGGCACGCATACGGC-TCAAT-AAAATAACAGGAGTCTATAAAAGCGTGGAGACAGTTCAGGAGGGGG--CTCGCTTCTTTCCCTCACGCGCCCGCCGCCCTACCTGAGGCCGCCATCCAC-GCCGGTTGAGTCGC-GTTCTGCCGCCTCCCGCCTGTG------------------------------------------------------------------------------------------------------------------------------------------------------------------------------
		</sequence>
		<sequence>
			<taxon idref="HTLV1_Bak56_Cam_KM822838"/>
			-------------------------------TGACA-CTGACCATGAGCCCGAAATATCCCCCGGGGGCTTAGAGCCTCCCAGTGAAAAACATTTCCGCGAAACAGAAGTCT-GAGAAGGTCA--GGGACCAGACT-GAGGCTCTGACGT-AGAGACAGCTCAGCACCGGCTC-AGACTGGGCCCTGACGTG-TCCCCCT--AAAACGAATCATAAGCTCAGACCTCCGGGAAGCCACCGGGAACCACCCATTTCCTCCCCATATTTGTCAAGTCGTCTTCAGGCGTTGACGACAACCCCTCACCTC--C-ATGGCACGCATACGGC-TCAAT-AAAATAACAGGAGTCTATAAAAGCGTGGAGACAGTTCAGGAGGGGG--CTCGCTTCTTTCCCTCACGCGCCCGCCGCCCTACCTGAGGCCGCCATCCAC-GCCGGTTGAGTCGC-GTTCTGCCGCCTCCCGCCTGTG------------------------------------------------------------------------------------------------------------------------------------------------------------------------------
		</sequence>
		<sequence>
			<taxon idref="HTLV1_BD89517_SEN_DQ235699"/>
			-------------------------------TGACA-ATGACCACGAGCCCCAAATATCCCCCGGGGGCTTTGAGCCTCCCAGTGAAAAACATTTCCGCGAAACAGAAGTCT-GAGAAGGTCA--GGGCCCAGACT-AAGGCTCTGACGT-AGGGACAGCTCAGCACCGGCTC-AGGCTAGGCCCTGACGTG-TCCCCCT--AAGACAAATCATAAGCTCAGACCTCCGGGAAGCCACCGGGAACCACCCATTTCCTCCCCATGTTTGTCAAGCCGTCCCCAGGCGTTGACGACAACCCCTCACCTC-AC-ATGGCACGCATATGGC-TCAAT-AAAATAACAGGAGTCTATAAAAGCGTGGAGACAGTTCAGGAGGGGG--CTAGCATCTCTCCTTCACGCGCCCGCCGCCCTACCTGAGGCCGCCATCCAC-GCCGGTTGAGTCGC-GTTCTGCCGCCTCCCGCCTGTGGTGCCTCCTGAACTGCGTCCGCCGTCTAGGTAAGTTTAGAGCTCAGGTCGAGACCGGGCCTTT-GTCCGGCGCTCCCTTGGAGCCTACCTAGACTCCGCCGGCTCTCCACGC-TTTGCCTGACCCTGCTTGCTC-AACTCTACGTCTTTGTTTCGTTTTCTGT--TCCGCGCCG
		</sequence>
		<sequence>
			<taxon idref="HTLV1_CH29_Cam_KM822848"/>
			-------------------------------TGACA-CTGACCATGAGCCCGAAATATCCCCCGGGGGCTTAGAGCCTCCCAGTGAAAAACATTTCCGCGAAACAGAAGTCT-GAAAAGGTCA--GGGACCAGACT-GAGGCTCTGACGT-AGAGACAGCTCAGCACCGGCTC-AGACTGGGCCCTGACGTG-TCCCCCT--AAAACGAATCATAAGCTCAGACCTCCGGGAAGCCACCGGGAACCACCCATTTCCTCCCCATATTTGTCAGGTCGTCTTCAGGCGTTGACGACAACCCCTCACCTC--T-ATGGCACGCATACGGC-TCAAT-AAAATAACAGGAGTCTATAAAAGCGTGGAGACAGTTCAGGAGGGGG--CTCGCTTCTTTCCCTCACACGCCCGCCGCCCTACCTGAGGCCGCCATCCAC-GCCGGTTGAGTCGC-GTTCTGCCGCCTCCCGCCTGTG------------------------------------------------------------------------------------------------------------------------------------------------------------------------------
		</sequence>
		<sequence>
			<taxon idref="HTLV1_Efe1_CON_Y17014"/>
			-------------------------------TGACA-CTGACCATGAGCCCCAGATATCCCCCGGGGGCTTAGAGCCTCCCAGTGAAAAACATTTCCACGAAACAGAAGTCT-GAAAAGGTCA--GGGCCCAGACT-AAGGCTCTGACGT-AGGGACAGCTCAGCACCAGCTC-AGACTGGGCCCTGACGTG-TCCCCCT--AAAACGAATCATAAGCTCAGACCTCCGGGAAGCCACCGGGAACCACCCATTTCCTCCCCATGTTTGTCGAGCCGTCCTCGGGCGTTGACGACAACCCTTCACCTC-AC-ATGGCACGCATACGGC-TCAAT-AAAAGAACAGGAGTCTATAAAAGCGTGGAGACAGTTCAGGAGGGGG--CTCGCTTCTTTCCCTCACGCGCCCGCCGCCCTACCTGAGGCCGCCATCCAC-GCCGGTTGAGTCGC-GTTCTGTCGCCTCCCGCCTGTGGTGCCTCCTGAACTGCGTCCGCCGTCTAGGTAAGTTTAGAGCTCAGGTCGAGACCGGGCCTTT-GTCCGGCGCTCCCTTAGAGCCTACCTAGACTCAGCCGGCTCTCCACGC-TTTGCCTGACCCTGCTTGCTC-AACTCTACGTCTTTGTTTCGTTTTCTGT--TCCGCGCCG
		</sequence>
		<sequence>
			<taxon idref="HTLV1_ESH18_VAN_KC786962"/>
			-------------------------------TGATA-CTGACTATGGGCCCCGAATACCTCCCGGGGGCCTAGAGCCTCCCAGTGAAAAACATTTCCACGAAACAGAAGTCT-GAAAAGGTCA--GGGCCCAGACT-AGGGCTCTGACGT-AGGGACAACTCAGCACTAGTTC-AGACTGGGCCCTGACGTA-TCCCCCT--GGGATAAGTCATAGGCCCAGACCTCCGGGAAGCCACCGAGAACCACCCATTTCCTCCCCATGTTTGTCAGGCCGTCCCCGGGCGTTGACGACAACCCCTCACCTC-AC-ATGGCACGCATACGGC-TCAAT-AAAACAACAGGAGTCTATAAAAGCGTGGAGACAGTTCAGGAGGGGG--CTCGCTTCTTTCCCTCACGCGCCCGCCGCCCTACCTGAGGCCGCCATCCAC-GCCGGTTGAGTCGC---TCTGCCGCCTCCCGCCTGTGGTGCCTCCTGAACTGCGTCCGCCGTCTAGGTAAGTTCGGAGCTCAGGTCGAGACCGGGCCTTT-GTCCGGCGCTCCCTTAGAGCCCACTTAGATTCGGCCGGCTCTCCACGC-TTTGCCTGACCCTGCTTGCTC-AACTCCACGTCTTTGTTTCGTTTTCTGT--TCTGCGCCG
		</sequence>
		<sequence>
			<taxon idref="HTLV1_ESW44_VAN_KC786963"/>
			-------------------------------TGATA-CTGACTATGGGCCCCGAATACCTCCCGGGGGCCTAGAGCCTCCCAGTGAAAAACATTTCCACGAAACAGAAGTCT-GAAAAGGTCA--GGGCCCAGACT-AGGGCTCTGACGT-AGGGACAACTCAGCACTAGTTC-AGACTGGGCCCTGACGTA-TCCCCCT--GGGATAAGTCATAGGCCCAGACCTCCGGGAAGCCACCGAGAACCACCCATTTCCTCCCCATGTTTGTCAGGCCGTCCCCGGGCGTTGACGACAACCCCTCACCTC-AC-ATGGCACGCATACGGC-TCAAT-AAAACAACAGGAGTCTATAAAAGCGTGGAGACAGTTCAGGAGGGGG--CTCGCTTCTTTCCCTCACGCGCCCGCCGCCCTACCTGAGGCCGCCATCCAC-GCCGGTTGAGTCGC---TCTGCCGCCTCCCGCCTGTGGTGCCTCCTGAACTGCGTCCGCCGTCTAGGTAAGTTCGGAGCTCAGGTCGAGACCGGGCCTTT-GTCCGGCGCTCCCTTAGAGCCCACTTAGATTCGGCCGGCTCTCCACGC-TTTGCCTGACCCTGCTTGCTC-AACTCCACGTCTTTGTTTCGTTTTCTGT--TCTGCGCCG
		</sequence>
		<sequence>
			<taxon idref="HTLV1_Gab7_Gab_L76311"/>
			-------------------------------TGACA-CTGACCATGAGCCCCAAATATCCCCCGGGGGCTTAGAGCCTTCCAGTGAAAAACATTTCCGCGAAACAGAAGTCT-GAAAAGGTCA--GGGCCCAGACT-AAGGCTCTGACGT-AGAGACAGCTCAGCACCAGCTC-AGACTGGGCCCTGACGTG-TCCCCCT--AAAACGAATCATAAGCTCAGACCTCCGGGAAGCCACCGGGAACCACCCATTTCCTCCCCATATTTGTCAAGTCGTCTTCAGGCGTTGACGACAACCCCTCACCTC--C-ATGGCACGCATACGGC-TCAAT-AAAATAACAGGAGTCTATAAAAGCGTGGAGACAGTTCAGGAGGGGG--CTCGCTTCTTTCCCTCACGCGCCCGCCGCCCTACCTGAGGCCGCCATCCAC-CCCGGTTGAGTCGC-GTTCTGCCGCCTCCCGCCTGTGGTGCCTCCTGAACTGCGTCCGCCGTCTAGGTAAGTTTAGAGCTCAGGTCGAGACCGGGCCTTT-GTCCGGCGCTCCCTTAGAGCCTACCTAGACTCAGCCGGCTCTCCACGC-TTTGCCTGACCCTGCTTGCTC-ACCTCTACGTCTTTGTTTCGTTTTCTGT--TCTGCGCCG
		</sequence>
		<sequence>
			<taxon idref="HTLV1_GL_CON_Y17015"/>
			--------------------------------------------TGAGCCCCAAGTATCCCCCGGGGGCTTAGAGCCTCCCAGTGAAAAACATTTCCGCGAAACAGAAGTCT-GAAAAGGTCA--GGGCCCAGACT-GAGGCTCTGACGT--GAGACAGCTCAGCACCGGCTC-AGACTAGGCCCTGACGTG-TCCCCCT--AAAACGAATCATAAGCTCAGGCCTCCGGGAAGCCACCGGGAACCACCCATTTCCTCCCCATATTTGTCAAGCCGTCTTCAGGCGTTGACGACAACCCCTCACCTC--C-ATGGCACGCATACAGC-TCAAT-AAAATAACAGGAGTCTATAAAAGCGTGGAGACAGTTCAGGAGGGGG--CTCGCTCCTTTCCCTCACGCGCCCGCCGCCCTACCTGAGGCCGCCATCCAC-GCCGGTTGAGTCGC-GTTCTGCCGCCTCCCGCCTGTGGTGCCTCCTGAACTGCGTCCGCCGTCTAGGTAAGTTTAGAGCTCAGGTCGAGACCGGGCCTTT-GTCCGGCGCTCCCTTAGAGCCTACCTAGACTCAGCCGGCTCTCCACGC-TTTGCCTGACCCTGTTTGCTC-ACCTCTACGTCTTTGTTTCGTTTTCTGT--TCTGCGCCG
		</sequence>
		<sequence>
			<taxon idref="HTLV1_H23_Cam_L76312"/>
			-------------------------------TGACA-CTGACCATGAGCCCCAAATATCCCCCGGGGGCATAGAGCCTCCCAGTGAAAAACATTTCCGCGAAACAGAAGTCT-AAAAAGGTCA--GGGCCCAGACT-AAGGCTCTGACGT-GAGGACAACTCAGCACCAGCTC-AGACTGGGCCCTGACGTG-TCCCCCT--AAAACAAATCATAAGCTCAGACCTCCGGGAAGCCACCAGGAACCACCCATTTCCTCCCCATGTTTGTCAAGCCGTCCTCAGGCGTTGACGACAACCCCTCACCTC--C-ATGGCACGCATACGGCTTCAAT-AAAATAACAGGAGTCTATAAAAGCGTGGAGACAGTTCAGGAGGGGG--CTCGCTTCTTTCCCTCACGCGCCCGCCGCCCTACCTGAGGCCGCCATCCAC-GCCGGTCGAGTCGC-GCTCTGCCGCCTCCCGCCTGTGGTGCCTCCTGAACTGCGTCCGCCGTCTAGGTAAGTTTAGAGCTCAGGTCGAGACCGGGCCTTT-GTCCGGCGCTCCCTTGGAGCCTACCTAGACTCAATCGGCTCTCCACGC-TTTGCCCGACCCTGCTTGCTC-GCCTCTACGTCTTTGTTTCGTTTTCTGT--TCTGCGCCG
		</sequence>
		<sequence>
			<taxon idref="HTLV1_H24_Cam_L76308"/>
			-------------------------------TGACA-CTGACCATGAGCCCCAAATATCCCCCGGGGGCTTAGAGCCTCCCAGTGAAAAACATTTCCGCGAAACAGAAATCT-GAAAAGGTCA--GGGCCCAGACT-AAGGCTCTGACGT-AGAGACAGCTCAGCACCGGCTC-AGACTGGGCCCTGACGTG-TCCCCCT--AAAACGAATCATAAGGTCAGACCTCCGGGAAGCCACCGGGAACCACCCATTTCCTCCCCATATTTGTCAAGCCGTCTTCAGGCGTTGACGACAACCCCTCACCTC-AC-ATGGCACGCATACGGC-TCAAT-AAAATAACAGGAGTCTATAAAAGCGTGGAGACAGTTCAGGAGGGGG--CTCGCTTCTTTCCCTCACGCGCCCGCCGCCCTACCTGAGGCCGCCATCCAC-GCCGGTTGAGTCGC-GTTCTGCCGCCTCCCGCCTGTGGTGCCTCCTGAACTGCGTCCGCCGTCTAGGTAAGTTTAGAGCTCAGGTCGAGACCGGGCCCTT-GTCCGGCGCTCCCTTAGAGCCTACCTAGACCCAGCCGGCTCTCCACGC-TTTGCCTGACCCTGCTTGCTC-ACCTCTACGTCTTTGTTTCGTTTTCTGT--TCTGCGCCG
		</sequence>
		<sequence>
			<taxon idref="HTLV1_HBK_GB_KJ544841"/>
			-------------------------------TGACA-ATGACCACGAGCCCCAAATATCCCCCGGGGGCTTAGAGCCTCCCAGTGAAAAACATTTCCGCGAAACAGAAGTCT-GAGAAGGTCA--GGGCCCAGACT-AAGGCTCTGACGT-AGGGACAGCTCAGCACCGGCTC-AGGCTAGGCCCTGACGTG-TCCCCCT--AAGACAAATCATAAGCTCAGACCTCCGGGAAGCCACCGGGAACCACCCATTTCCTCCCCATGTTTGTCAAGCCGTCCCCAGGCGTTGACGACAACCCCTCACCTC-AC-ATGGCACGCATATGGC-TCAAT-AAAATAACAGGAGTCTATAAAAGCGTGGAGACAGTTCAGGAGGGGG--CTAGCATCTCTCCTTCACGCGCCCGCCGCCCTACCTGAGGCCGCCATCCAC-GCCGGTTGAGTCGC-GTTCTGCCGCCTCCCGCCTGTGGTGCCTCCTGAACTGCGTCCGCCGTCTAGGTAAGTTTAGAGCTCAGGTCGAGACCGGGCCTTT-GTCCGGCGCTCCCTTGGAGCCTACCTAGACTCCGCCGGCTCTCCACGC-TTTGCCTGACCCTGCTTGCTC-AACTCTACGTCTTTGTTTCGTTTTCTGT--TCCGCGCCG
		</sequence>
		<sequence>
			<taxon idref="HTLV1_HBL_GB_KJ544842"/>
			-------------------------------TGACA-ATGACCACGAGCCCCAAATATCCCCCGGGGGCTTAGAGCCTCCCAGTGAAAAACATTTCCGCGAAACAGAAGTCT-GAGAAGGTCA--GGGCCCAGACT-AAGGCTCTGACGT-AGGGACAGCTCAGCACCGGCTC-AGGCTAGGCCCTGACGTG-TCCCCCT--AAGACAAATCATAAGCTCAGACCTCCGGGAAGCCACCGGGAACCACCCATTTCCTCCCCATGTTTGTCAAGCCGTCCCCAGGCGTTGACGACAACCCCTCACCTC-AC-ATGGCACGCATATGGC-TCAAT-AAAATAACAGGAGTCTATAAAAGCGTGGAGACAGTTCAGGAGGGGG--CTAGCATCTCTCCTTCACGCGCCCGCCGCCCTACCTGAGGCCGCCATCCAC-GCCGGTTGAGTCGC-GTTCTGCCGCCTCCCGCCTGTGGTGCCTCCTGAACTGCGTCCGCCGTCTAGGTAAGTTTAGAGCTCAGGTCGAGACCGGGCCTTT-GTCCGGCGCTCCCTTGGAGCCTACCTAGACTCCGCCGGCTCTCCACGC-TTTGCCTGACCCTGCTTGCTC-AACTCTACGTCTTTGTTTCGTTTTCTGT--TCCGCGCCG
		</sequence>
		<sequence>
			<taxon idref="HTLV1_HDK_UG_KJ544843"/>
			-------------------------------TGACA-ATGACCATGAGCCCCAAATATCCCCCGGGGGCTTAGAGCCTCCCAGTGAAAAACATTTCCGCGAAACAGAAGTCT-GAAAAGGTCA--GGGCCCAGACT-AAGGCTCTGACGT-AGGGACAGCTCAGCACCGGCTC-AGGCTAGGCCCTGACGTG-TCCCCCT--AAGACAAATCATAAGCTCAGACCTCCGGGAAGCCACCGGAACCA-CCCATTTCCTCCCCATGTTTGTCAAGCCGCCCTCAGGCGTTGACGACAACCCCTCACCTC-AC-ATGGCACGCATATGGC-TGAAT-AAACTAACAGGAGTCTATAAAAGCGTGGAGACAGTTCAGGAGGGGG--CTCGCATCTTTCCTTCACGCGCCCGCCGCCCTACCTGAGGCCGCCATCCAC-GCCGGTTGAGTCGC-GTTCTGCCGCCTCCCGCCTGTGGTGCCTCCTGAACTGCGTCCGCCGTCTAGGTAAGTTTAGAGCTCAGGTCGAGACCGGGCCTTT-GTCCGGCGCTCCCTTGGAGCCTACCTAGACTCAGCCGGCTCTCCACGC-TTTGCCTGACCCTGCTTGCCC-AACTCTGCGTCTTTGTTTCGTTTTCTGT--TCTGCGCCG
		</sequence>
		<sequence>
			<taxon idref="HTLV1_HFS_NG_KJ544844"/>
			-------------------------------TGACA-CTGACCATGAGCCCCAAATATCCCCCGGGGGCTTAGAGCCTCCCAGTGAAAAACATTTCCGCGAAACAGAAGTCT-GAAAAGGTCA--GGGCCCAGACT-GAGGCTCTGACGT-AGAGACAGCTCAGCACCGGCTC-AGACTGGGCCCTGACGTG-TCCCCCT--AAAACGAATCATAAGCTCAGACCTCCGGGAAGCCACCGGGAACCACCCATTTCCTCCCCATATTTGTCAAGCCGTCTTCAGGCGTTGACGACAACCCCTCACCTC--C-ATGGCACGCATACGGC-TCAAT-AAAACAACAGGAGTCTATAAAAGCGTGGAGACAGTTCAGGAGGGGG--CTCGCTTCTTTCCCTCACGCGCCCGCCGCCCTACCTGAGGCCGCCATCCAC-GCCGGTTGAGTCGC-GTTCTGTCGCCTCCCGCCTGTGGTGCCTCCTGAACTGCGTCCGCCGTCTAGGTAAGTTTAGAGCTCAGGTCGAGACCGGGCCTTT-GTCCGGCGCTCCCTTGGAGCCTACCTAGACTCAGCCGGCTCTCCACGC-TTTGCCTGACCCTGCTTGCTC-ACCTCTACGTCTTTGTTTCGTTTTCTGT--TCTGCGCCG
		</sequence>
		<sequence>
			<taxon idref="HTLV1_HFW_GAM_KJ544852"/>
			-------------------------------TGACA-ATGACCACGAGCCCCAAATATCCCCCGGGGGCTTAGAGCCTCCCAGTGAAAAACATTTCCGCGAAACAGAAGTCT-GAGAAGGTCA--GGGCCCAGACT-AAGGCTCTGACGT-AGGGACAGCTCAGCACCGGCTC-AGGCTAGGCCCTGACGTG-TCCCCCT--AAGACAAATCATAAGCTCAGACCTCCGGGAAGCCACCGGGAACCACCCATTTCCTCCCCATGTTTGTCAAGCCGTCCCCAGGCGTTGACGACAACCCCTCACCTC-AC-ATGGCACGCATATAGC-TCAAT-AAAATAACAGGAGTCTATAAAGGCGTGGAGACAGTTCAGGAGGGGG--CTAGCATCTCTCCTTCACGCGCCCGCCGCCCTACCTGAGGCCGCCATCCAC-GCCGGTTGAGTCGC-GTTCTGCCGCCTCCCGCCTGTGGTGCCTCCTGAACTGCATCCGCCGTCTAGGTAAGTTTAGAGCTCAGGTCGAGACCGGGCCTTT-GTCCGGCGCTCCCTTGGAGCCTACCTAGACTCCGCCGGCTCTCCACGC-TTTGCCTGACCCTGCTTGCTC-AACTCTACGTCTTTGTTTCGTTTTCTGT--TCCGCGCCG
		</sequence>
		<sequence>
			<taxon idref="HTLV1_HGS_NG_KJ544845"/>
			-------------------------------TGACA-CTGACCATGAGCCCCAAATATCCCCCGGGGGCCTAGAGCCTCCCAGTGAAAAACATTTCCGCGAAACAGAGGTCT-GAAAAGGTCA--GGGCCCAGACT-GAGGCTCTGACGT-AGAGACAGCTCAGCACCGGCTC-AGACTGGGCCCTGACGTG-TCCCCCT--AAAACGAATCATAAGCTCAGACCTCCGGGAAGCCACCAGGAACCACCCATTTCCTCCCCATATTTGTCAAGCCGTCTTCAGGCGTTGACGACAACCCCTCACCTC--C-ATGGCACGCATACGGC-TCAAT-AAAATAACAGGAGTCTATAAAAGCGTGGAGACAGTTCAGGAGGGGG--CTCGCTTCTTTCCCTCACGCGCCCGCCGCCCTACCTGAGGCCGCCATCCAC-ACCGGTTGAGTCGC-GTTCTGCCGCCTCCCGCCTGTGGTGCCTCCTGAACTGCGTCCGCCGTCTAGGTAAGTTGAGAGCTCAGGTCGAGACCGGGCCTTT-GTCCGGCGCTCCCTTAGAGCCTACCTAGACTTAGCCGGCTCTCCACGC-TTTGCCTGACCCTGCTTGCTC-ACTTCTACGTCTTTGTTTCGTTTTCTGT--TCTGCGCCG
		</sequence>
		<sequence>
			<taxon idref="HTLV1_HHZ_GH_KJ544846"/>
			-------------------------------TGACA-ATGACCATGAGCCCCAAATATCCCCCGGGGGTTTAGAGCCTCCCAGTGAAAAACATTTCCGCGAAACAGAAGTCT-GAGAAGGTCA--GGGCCCAGACT-AAGGCTCTGACGT-AGGGACAGCTCAGCACCAGTTC-AGGCTGGGCCCTGACGTG-TCCCCCT--AAGACAAATCATAAGCTCAGACCTCCGGGAAGCCACCGGGAACCACCCATTTCCTCCCCATGTTTGTCAAGCCATCCTCAGGCGTTGACGACAACCCCTCACCTC-AC-ATGGCACGCATACGGC-TCAAT-AAAATAACAGGAGTCTATAAAAGCGTGGAGACAGTTCAGGAGGGGG--CTCGCATCTCTCCTTCACGCGCCCGCCGCCCTACCTGAGGCCGCCATCCAC-GCCGGTTGAGTCGC-GTTCTGCCGCCTCCCGCCTGTGGTGCCTCCTGAACTGCGTCCGCCGTCTAGGTAAGTTTAGAGCTCAGGTCGAGACCGGGCCTTT-GTCCGGCGCTCCCTTGGAGCCTACCTAGACTTAGCCGGCTCTCCACGC-TTTGCCTGACCCTGCTTGCTC-AACTCCACGTCTTTGTTTCGTTTTCTGT--TCTGCGCCG
		</sequence>
		<sequence>
			<taxon idref="HTLV1_HIK_NG_KJ544853"/>
			-------------------------------TGACA-ATGACCATGAGCCCCAAATATCCCCCGGGGGCTTAGAGCCTCCCAGTGAAAAACATTTCCGCGAAACAGAAGTCT-GAGAAGGTCA--GGGCCCAGACT-AAGGCTCTGACGT-AGGGACAGCTCAGCACCAGCTC-AGGCTAGGCCCTGACGTG-TCCCCCT--AAGACAAATCATAAGCCCAGACCTCCGGGAAGCCACCGGGAACCACCCATTTCCTCCCCATGTTTGTCAAGCCGTCCTCAGGCGTTGACGACAACCCCTCACCTC-AC-ATGGCACGCATACGGC-TCAAT-AAAATAACAGGAGTCTATAAAAGCGTGGAGACAGTTCAGGAGGGGG--CACGCATCTCTCCTTCACGCGCCCGCCGCCCTACCTGAGGCCGCCATCCAC-GCCGGTTGAGTCGC-GTTCTGCCGCCTCCCGCCTGTGGTGCCTCCTGAACTGCGTCCGCCGTCTAGGTAAGTTTAGAGCTCAGGTCGAGACCGGGCCTTT-GTCCGGCGCTCCCTTGGAGCCTACCTAGACTCAGCCGGCTCTCCACGC-TTTGCCTGACCCTGCTTGCTC-AACTCTACGTCTTTGTTTCGTTTTCTGT--TCTGCGCCG
		</sequence>
		<sequence>
			<taxon idref="HTLV1_ITIS_DRC_X38117"/>
			-------------------------------TGACA-CTGACCATGAGCCCCAAGTATCCCCCGGGGGCTTAGAGCCTCCCAGTGAAAAACACTTCCGCGAAACAGAAATCT-GAAAAGGTCA--GGGCCCAGACT-GAGGCTCTGACGT--GAGACAGCTCAGCACCGGCTC-AGACTGGGCCCTGACGTG-TCCCCCT--AAAACGAATCACAAGCTCAGGCCTCCGGGAAGCCACCGGGAACCACCCATTTCCTCCCCATATTTGTCAAGCCGTCTTCAGGCGTTGACGACAACCCCTCACCTC--C-ATGGCACGCATACGGC-TCAAT-AAAATAACAGGAGTCTATAAAAGCGTGGAGACAGTTCAGGAGGGGG--CTCGCTTCTTTCCCTCACGCGCCCGCCGCCCTACCTGAGGCCGCCATCCAC-GCCGGTTGAGTCGC-GTTCTGCCGCCTCCCGCCTGTGGTGCCTCCTGAACTGCGTCCGCCGTCTAGGTAAGTTTAGAGCTCAGGTCGAGACCGGGCCTTT-GTCCGGCGCTCCCTTAGAGCCTACCTAGACTCAGCCGGCTCTCCACGC-TTTGCCTGACCCTGTTTGCTC-ACCTCTACGTCTTTGTTTCGTTTTCTGT--TCTGCGCCG
		</sequence>
		<sequence>
			<taxon idref="HTLV1_L047_DRC_KY655279"/>
			-----------------------------------------------------------------GGGCTTAGAGCCTCCCAGTGAAAAACATTTCCGCGAAACAGAAGTCT-GAAAAGGTCA--GGGCCCAGACT-GAGGCTCTGACGT-GGGGACAGCTCAGCACCGGCT--AGACTGGGCCCTGACGTG-TCCCCCT--AAAACGAATCATAAGCTCAGACCTCCGGGAAGCCACC---AACCACCCATTTCCTCCCCATATTTGTCAAGCCGTCTTCAGGCGTTGACGACAACCCCTCACCTC--C-ATAGCACGCATACAGC-TCAAT-AAAATAACAGGAGTCTATAAAAGCGTG----CAGTTCGGGGG----------CTTCTTTCCCTCACGCGCCCGCCGCCCTACCTGAGGCCGCCATCCAC-GCCGGTTGA-TCGC-GTTCTGCCGCCTCCCGCCTGTGGTGCCTCCTGAACTGCGTCCGCTGTCTAGGTAAGTTTAGAGCTCAGGTCGAGACCGGGCCTTT-GTCCGGCGCTCCCTTAGAGCCTACCTAGACTCAGCCGGCTCTCCACGC-TTTGCCTGACCCTGTTTGCTC-RCCTCTACGTCTTTGTTTCGTTTTCTGT--TCTG-----
		</sequence>
		<sequence>
			<taxon idref="HTLV1_Lib1_Gab_Y17016"/>
			--------------------------------------------TGAGCCCCAAATATCCCCCGGGGGCTTAGAGCCTCCCAGTGAAAAACATTTCTACGAAACAGAAGTCT-GAAAAGGTCA--GGGCCCAGACT-AAGGCTCTGACGT-AGAGACAGCTCAGCACCAGCTC-AGACTGGGCCCTGACGTG-TCCCCCT--AAAACGAATCATAAGCTCAGACCTCCGGGAAGCCACCGGGAACCACCCATTTCCTCCCCATATTTGTCAAGTCGTCTTCAGGCGTTGACGACAA-CCCTCACCTC--C-ATGGCACGCATACGGC-TCAAT-AAAATAACAGGAGTCTATAAAAGCGTGGAGACAGTTCAGGAGGGGG--CTCGCTTCTTTCCCTCACGCGCCCGCCGCCCTACCTGAGGCCGCCATCCAC-GCCGGTTGAGTCGC-GTTCTGCCGCCTCCCGCCTGTGGTGCCTCCTGAACTGCGTCCGCCGTCTAGGTAAGTTTAGAGCTCAGGTCGAGACCGGGCCTTT-GTCCGGCGCTCCCTTAGAGCCTACCTAGACTCAGCCGGCTCTCCACGC-TTTGCCTGACCCTGCTTGCTC-ACCTCTACGTCTTTGTTTCGTTTTCTGT--TCTGCGCCG
		</sequence>
		<sequence>
			<taxon idref="HTLV1_Lib2_Gab_Y17017"/>
			--------------------------------------------TGAGCCCGAAATATCCCCTGAGGGCTTAGAGCCTCCCAGTGAAAAACATTTCCGCGAAACAGAAGTCT-GAAAAGGTCA--GGGACCAAACT-AGGGCTCTGACGT-AGGGACAGCTCAGCACTGGCTC-AGACTGGGCCCTGACGTG-TCCCCCT--AAAACGAACCATAAGCTCAGACCTCCGGGAAGCCACCGGGAACCGCCCATTTCCTCCCCATGTTTGTCAAGCCGTCCTCAGGCGTTGACGACAACCCCTCACCTC--C-ATGGCACGCATACGGC-TCAAT-AAAATAACAGGAGTCTATAAAAGCGTGGAGACAGTTCAGGAGGGGG--CTCGCTTCCTTCCCTCACGCGCCCGCCGCCCTACCTGAGGCCGCCATCCAC-GCCGGTTGAGTCGC-GTTCTGCCGCCTCCCGCCCGTGGTGCCTCCTGAACTGCGTTCGCCGTCTAGGTAAGCTTAGAGCTCAGGTCGAGACCGGGCCTTT-GTCCGGCGCTCCCTTAGAGCCTTCCTAGACTCAGCCGGCTCTCCACGC-TTTGCCTGACCCTGCTTGCTCAAACTCTACGTCTTTGTTTCGTTTTCTGT--TCTGCGTCG
		</sequence>
		<sequence>
			<taxon idref="HTLV1_Lib3_Gab_Y17018"/>
			--------------------------------------------TGAGCCCCAAATATCCCCCGGGGGCTTAGAGCCTCCCAGTGAAAAACATTTCCGCGAAACAGAAGTCT-GAAAAGGTCA--GGGCCCAGACT-GAGGCTCTGACGT-AGAGACAGCTCAGCACCAGCTC-AGACTGGGCCCTGACGTG-TCCCCCT--AAAACGAATCATAAGCTCAGACCTCCGGGAAGCCACCGGGAACCACCCATTTCCTCCCCATATTTGTCAAGTCGTCTTCAGGCGTTGACGACAACCCCTCACCTC--C-ATGGCACGCATACGGC-TCAAT-AAAATAACAGGAGTCTATAAAAGCGTGGAGACAGTTCAGGAGGGGG--CTCGCTTCTTTCCCTCACGCGCCCGCCGCCCTACCTGAGGCCGCCATCCAC-GCCGGTTGAGTCGC-GTTCTGCCGCCTCCCGCCTGTGGTGCCTCCTGAACTGCGTCCGCCGTCTAGGTAAGTTTAGAGCTCAGGTCGAGACCGGGCCTTT-GTCCGGCGCTCCCTTAGAGCCTACCTAGACTCAGCCGGCTCTCCACGC-TTTGCCTGACCCTGCTTGCTC-ACCTCTACGTCTTTGTTTCGTTTTCTGT--TCTGCGCCG
		</sequence>
		<sequence>
			<taxon idref="HTLV1_Lib4_Gab_Y17019"/>
			-------------------------------TGACA-CTGACCATGAGCCCCAAATATCCCCCGGGGGCTTAGAGCCTCCCAGTGAAAAACATTTCTACGAAACAGAAGTCT-GAAAAGGTCA--GGGCCCAGACT-AAGGCTCTGACGT-AGAGACAGCTCAGCACCAGCTC-AGACTGGGCCCTGACGTG-TCCCCCT--AAAACAAATCATAAGCTCAGACCTCCGGGAAGCCACCGGGAACCACCCATTTCCTCCCCATATTTGTCAAGTCGTCTTCAGGCGTTGACGACAA-CCCTCACCTC--C-ATGGCACGCATACGGC-TCAAT-AAAATAACAGGAGTCTATAAAAGCGTGGAGACAGTTCAGGAGGGGG--CTCACTTCTTTCCCTCACGCGCCCGCCGCCCTACCTGAGGCCGCCATCCAC-GCCGGTTGAGTCGC-GTTCTGCCGCCTCCCGCCTGTGGTGCCTCCTGAACTGCGTCCGCCGTCTAGGTAAGTTTAGAGCTCAGGTCGAGACCGGGCCTTT-GTCCGGCGCTCCCTTAGAGCCTACCTAGACTCAGCCGGCTCTCCACGC-TTTGCCTGACCCTGCTTGCTC-ACCTCTACGTCTTTGTTTCGTTTTCTGT--TCTGCGCCG
		</sequence>
		<sequence>
			<taxon idref="HTLV1_Lobak23_Cam_KM822849"/>
			-------------------------------TGACA-CTGACCATGAGCCCGAAATATCCCCCGGGGGCTTAGAGCCTCCCAGTGAAAAACATTTCCGCGAAACAGAAGTCT-GAAAAGGTCA--GGGACCAGACT-GAGGCTCTGACGT-AGAGACAGCTCAGCACCGGCTC-AGACTGGGCCCTGACGTG-TCCCCCT--AAAACGAATCATAAGCTCAGACCTCCGGGAAGCCACCGGGAACCACCCATTTCCTCCCCATATTTGTCAAGTCGTCTTCAGGCGTTGACGACAACCCCTCACCTC--C-ATGGCACGCATACGGC-TCAAT-AAAATAACAGGAGTCTATAAAAGCGTGGAGACAGTTCAGGAGGGGG--CTCGCTTCTTTCCCTCACACGCCCGCCGCCCTACCTGAGGCCGCCATCCAC-GCCGGTTGAGTCGC-GTTCTGCCGCCTCCCGCCTGTG------------------------------------------------------------------------------------------------------------------------------------------------------------------------------
		</sequence>
		<sequence>
			<taxon idref="HTLV1_Lobak89_Cam_KM822850"/>
			-------------------------------TGACA-CTGACCATGAGCCCCAAATATCCCCCGGGGGCTTAGAGCCTCCCAGTGAAAAACATTTCCGCGAAACAGAAGTCT-GAAAAGGTCA--GGGCCCAGACT-AAGGCTCTGACGT-AGAGACAGCTCAGCACCGGCTC-AGACTGGGCCCTGACGTG-TCCCCCT--AAAACAAATCATAAGCTCAGACCTCCGGGAAGCCACCGGGAACCACCCATTTCCTCCCCATATTTGTCAAGCCGTCTTCAGGCGTTGACGACAACCCCTCACCTC--C-ATGGCACGCATACGGC-TCAAT-AAAATAACAGGAGTCTATAAAAGCGTGGAGACAGTTCAGGAGGGGG--CTCGCTTCTTTCCCTCACGCGCCCGCCGCCCTACCTGAGGCCGCCATCCAC-GCCGGTTGAGTCGC-GTTCTGTCGCCTCCCGCCTGTG------------------------------------------------------------------------------------------------------------------------------------------------------------------------------
		</sequence>
		<sequence>
			<taxon idref="HTLV1_Mel5_SOL_L02534"/>
			------------------------------TTGATA-CTGACTATGGGCCCCGAATACCTCCCGGGGGCCTAGAGCCTCCCAGTGAAAAACATTTCCACGAAACAGAAGTCT-GAAAAGGTCA--GGGCCCAGACT-AGGGCTCTGACGT-A-GGACAACTCAGCACTAGTTC-AGACTGGGCCCTGACGTA-TCCCCCT--GGGATAAGTCATAGGCCCAGACCTCCGGGAAGCCACCGAGAACCACCCATTTCCTCCCCATGTTTGTCAGGCCGT-CCCGGGCGTTGACGACAACCCCTCACCTC-AC-ATGGCACGCATACGGC-TCAAT-AAAACAACAGGAGTCTATAAAAGCGTGGAGACAGTTCAGGAAGGGG--CTCGCTTCTTTCCCTCACGCGCCCGCCGCCCTACCTGAGGCCGCCATCCAC-GCCGGTTGAGTCGC---TCTGCCGCCTCCCGCCTGTGGTGCCTCCTGAACTGCGTCCGCCGTCTAGGTAAGTTCGGAGCTCAGGTCGAGACCGGGCCTTT-GTCCGGCGCTCCCTTAGAGCCCACTTAGATTCGGTCGGCTCTCCACGC-TTTGCCTGACCCTGCTTGCTC-AACTCCACGTCTTTGTTTCGTTTTCTGT--TCTGCGCCG
		</sequence>
		<sequence>
			<taxon idref="HTLV1_MOMS_DRC_Z31659"/>
			-------------------------------TGACA-CTGACCATGAGCCCCAAGTATCCCCCGGGGGCTTAGAGCCTCCCAGTGAAAAACATTTCCGCGAAACAGAAGTCT-GAAAAGGTCA--GGGCCCAGACT-GAGGCTCTGACGT--GAGACAGCTCAGCACCGGCTC-AGACTGGGCCCTGACGTG-TCCCCCT--AAAACGAATCATAAGCTCAGGCCTCCGGGAAGCCACCGGGAACCACCCATTTCCTCCCCATATTTGTCAAGCCGTCTTCAGGCGTTGACGACAACCCCTCACCTC--C-ATGGCACGCATACAGC-TCAAT-AAAGTAACAGGAGTCTATAAAAGCGTGGAGACAGTTCAGGAGGGGG--CTCGCTCCTTTCCCTCACGCGCCCGCCGCCCTACCTGAGGCCGCCATCCAC-GCCGGTTGAGTCGC-GTTCTGCCGCCTCCCGCCTGTGGTGCCTCCTGAACTGCGTCCGCCGTCTAGGTAAGTTTAGAGCTCAGGTCGAGACCGGGCCTTT-GTCCGGCGCTCCCTTAGAGCCTACCTAGACTCAGCCGGCTCTCCACGC-TTTGCCTGACCCTGTTTGCTC-ACCTCTACGTCTTTGTTTCGTTTTCTGT--TCTGCGCCG
		</sequence>
		<sequence>
			<taxon idref="HTLV1_MT4_JAP_Z31661"/>
			-------------------------------TGACA-ATGACCATGAGCCCCAAATATCCCCCGGGGGCTTAGAGCCTCCCAGTGAAAAACATTTCCGAGAAACAGAAGTCT-GAAAAGGTCA--GGGCCCAGACT-AAGGCTCTGACGT-A-GGACAGCTCAGCACCGGCTC-AGGCTAGGCCCTGACGTG-TCCCCCT--AAGACAAATCATAAGCTCAGACCTCCGGGAAGCCACCGGGAACCACCCATTTCCTCCCCATGTTTGTCAAGCCGTCCTCAGGCGTTGACGACAACCCCTCACCTC-AC-ATGGCACGCATATGGC-TCAAT-AAACTAACAGGAGTCTATAAAAGCGTGGAGACAGTTCAGGAGGGGG--CTCGCATCTCTCCTTCACGCGCCCGCCGCCCTACCTGAGGCCGCCATCCAC-GCCGGTTGAGTCGC-GTTCTGCCGCCTCCCGCCTGTGGTGCCTCCTGAACTGCGTCCGCCGTCTAGGTAAGTTTAAAGCTCAGGTCGAGACCGGGCCTTT-GTCCGGCGCTCCCTTGGAGCCTACCTAGACTCAGCCGGCTCTCCACGC-TTTGCCTGACCCTGCTTGCTC-AACTCTACGTCTTTGTTTCGTTTTCTGT--TCTGCGCCG
		</sequence>
		<sequence>
			<taxon idref="HTLV1_MWMG_DRC_Z31662"/>
			-------------------------------TGACA-CTGACCATGAGCCCCAAGTATCCCCCGGGGGCTTAGAGCCTCCCAGTGAAAAACATTTCCGTGAAACAGAAGTCT-GAAAAGGTCA--GGGCCCAGACT-GAGGCTCTGACGT--GAGACAGCTCAGCACCGGCTC-AGACTGGGCCCTGACGTG-TCCCCCT--AAAACGAATCATAAGCTCAGGCCTCCGGGAAGCCACCGGGAACCACCCATTTCCTCCCCATATTTGTCAAGCCGTCTTCAGGCGTTGACGACAACCCCTCACCTC--C-ATGGCACGCATACGGC-TCAAT-AAAATAACAGGAGTCTATAAAAGCGTGGAGACAGTTCAGGAGGGGG--CTCGCTTCTTTCCCTCACGCGCCCGCCGCCCTACCTGAGGCCGCCATCCAC-GCCGGTTGAGTCGC-GTTCTGCCGCCTCCCGCCTGTGGTGCCTCCTGAACTGCGTCCGCCGTCTAGGTAAGTTTAGAGCTCAGGTCGAGACCGGGCCTTT-GTCCGGCGCTCCCTTAGAGCCTACCTAGACTCAGCCGGCTCTCCACGC-TTTGCCTGACCCTGTTTGCTC-ACCTCTACGTCTTTGTTTCGTTTTCTGT--TCTGCGCCG
		</sequence>
		<sequence>
			<taxon idref="HTLV1_N26_GH_KJ544847"/>
			-------------------------------TGACA-ATGACCATGAGCCCCAAATATCCCCCGGGGGCTTAGAGCCTCCCAGTGAAAAACATTTCCGCGAAACAGAAGTCT-AAGAAGGTCA--GGGCCCAGACT-AAGGCTCTGACGT-AGGGACAGCTCAGCGCCAGCTC-AGGCTAGGCCCTGACGTG-TCCCCCT--AAGACAAATCATAAGCTCAGACCTCCGGGAAGCCACCGGGAACCACCCATTTCCTCCCCATGTTTGTCAAGCCGTCCTCAGGCGTTGACGACAACCCCTCACCTC-AC-ATGGCACGCATACGGC-TCAAT-AAAATAACAGGAGTCTATAAAAGCGTGGAGACAGTTCAGGAGGGGG--CTCGCATCTCTCCTTCACGCGCCCGCCGCCCTACCTGAGGCCGCCATCCAC-GCCGGTTGAGTCGC-GTTCTGCCGCCTCCCGCCTGTGGTGCCTCCTGAACTGCGTCCGCCGTCTAGGTAAGTTTAGAGCTCAGGTCGAGACCGGGCCTTT-GTCCGGCGCTCCCTTGGAGCCTACCTAGACTCAGCCGGCTCTCCACGC-TTTGCCTGACCCTGCTTGCTG-AACTCTACGTCTTTGTTTCGTTTTCTGT--TCTGCGCCG
		</sequence>
		<sequence>
			<taxon idref="HTLV1_N276_DRC_KY655280"/>
			-----------------------------------------------------------------GGGCTTAGAGCCTCCCAGTGAAAAACATTTCCGCGAAACAGAAGTCT-GAAAAGGTCA--GGGCCCAGACT-AAGGCTCTGACGT-AGAGACAGCTCAGCACCGGCT--AGACTGGGCCCTGACGTG-TCCCCCT--AAAGCGAATCATAAGCTCAGACCTCCGGGAAGCCACC---AACCACCCATTTCCTCCCCATATTTGTCAAGCCGTCTTCAGGCGTTGACGACAACCCCTCACCTC--C-ATGGCACGCATACAGC-TCAAT-AAAATAACAGGAGTCTATAAAAGCGTG----CAGTTCGGGGG----------CTTCTTTCCCTCACGCGCCCGCCGCCCTACCTGAGGCCGCCATCCAC-GCCGGTTGA-TCGC-GTTCTGCCGCCTCCCGCCTGTGGTGCCTCCTGAACTGCGTCCGCTGTCTAGGTAAGTTTAGAGCTCAGGTCGAGACCGGGCCTTT-GTCCGGCGCTCCCTTAGAGCCTACCTAGACCCAGCCGGCTCTCCACGC-TTTGCCTGACCCTGCTTGCTC-ACCTCTACGTCTTTGTTTCGTTTTCTGT--TCTG-----
		</sequence>
		<sequence>
			<taxon idref="HTLV1_N305_DRC_KY655281"/>
			-----------------------------------------------------------------GGGCTTAGAGCCTCCCAGTGAAAAACATTTCCGCGAAACAGAAGTCT-GAAAAGGTCA--GGGCCCAGACT-AAGGCTCTGACGT-AGAGACAGCTCAGCACCGGCT--AGACTGGGCCCTGACGTG-TCCCCCT--AAAGCGAATCATAAGCTCAGACCTCCGGGAAGCCACC---AACCACCCATTTCCTCCCCATATTTGTCAAGCCGTCTTCAGGCGTTGACGACAACCCCTCACCTC--C-ATGGCACGCATACAGC-TCAAT-AAAATAACAGGAGTCTATAAAAGCGTG----CAGTTCGGGGG----------CTTCTTTCCCTCACGCGCCCGCCGCCCTACCTGAGGCCGCCATCCAC-GCCGGTTGA-TCGC-GTTCTGCCGCCTCCCGCCTGTGGTGCCTCCTGAACTGCGTCCGCTGTCTAGGTAAGTTTAGAGCTCAGGTCGAGACCGGGCCTTT-GTCCGGCGCTCCCTTARAGCCTACCTAGACCCAGCCGGCTCTCCACGC-TTTGCCTGACCCTGCTTGCTC-ACCTCTACGTCTTTGTTTCGTTTTCTGT--TCTG-----
		</sequence>
		<sequence>
			<taxon idref="HTLV1_N307_DRC_KY655282"/>
			-----------------------------------------------------------------GGG-T?AGAGCCTCCCAG?GAAAAACATTTCCG?GAAACAGAAGTCT-GAAAAGGTCA--GGGCCCAGACT-AAGGCTCTGACGT-AGAGACAGCTCAGCACCGGCT--AGACTGGGCCCTGACGTG-TCCCCCT--AAAGCGAATCATAAGCTCAGACCTCCGGGAAGCCACC---AACCACCCATTTCCTCCCCATATTTGTCAAGCCGTCTTCAGGCGTTGACGACAACCCCTCACCTC--C-ATGGCACGCATACAGC-TCAAT-AAAATAACAGGAGTCTATAAAAGCGTG----CAGTTCGGGGG----------CTTCTTTCCCTCACGCGCCCGCCGCCCTACCTGAGGCCGCCATCCAC-GCCGGTTGA-TCGC-GTTCTGCCGCCTCCCGCCTGTGGTGCCTCCTGAACTGCGTCCGCTGTCTAGGTAAGTTTAGAGCTCAGGTCGAGACCGGGCCTTT-GTCCGGCGCTCCCTTA?ACCCTACCTAGACCCAGCCGGCTCTCCACGC-TTTGCCTGACCCTGCTTGCTC-ACCTCTACGTCTTTGTTTCGTTTTCTGT--TCTG-----
		</sequence>
		<sequence>
			<taxon idref="HTLV1_P376_VAN_KC786965"/>
			-------------------------------TGATA-CTGACTATGGGCCCCGAATACCTCCCGGGGGCCTAGAGCCTCCCAGTGAAAAACATTTCCACGAAACAGAAGTCT-GAAAAGGTCA--GGGCCCAGACT-AGGGCTCTGACGT-AGGGACAACTCAGCACTAGTTC-AGACTGGGCCCTGACGTA-TCCCCCT--GGGATAAGTCATAGGCCCAGACCTCCGGGAAGCCACCGAGAACCACCCATTTCCTCCCCATGTTTGTCAGGCCGTCCCCGGGCGTTGACGACAACCCCTCACCTC-AC-ATGGCACGCATACGGC-TCAAT-AAAACAACAGGAGTCTATAAAAGCGTGGAGACAGTTCAGGAGGGGG--CTCGCTTTCTTCCCTCACGCGCCCGCCGCCCTACCTGAGGCCGCCATCCAC-GCCGGTTGAGTCGC---TCTGCCGCCTCCCGCCTGTGGTGCCTCCTGAACTGCGTCCGCCGTCTAGGTAAGTTCGGAGCTCAGGTCGAGACCGGGCCTTT-GTCCGGCGCTCCCTTAGAGCCCACTTAGATTCGGTCGGCTCTCCACGC-TTTGCCTGACCCTGCTTGCTC-AACTCCACGTCTTTGTTTCGTTTTCTGT--TCTGCGCCG
		</sequence>
		<sequence>
			<taxon idref="HTLV1_PH1061_SEN_KJ544816"/>
			-------------------------------TGACA-ATGACCACGAGCCCCAAATATCCCCCGGGGGCTTAGAGCCTCCCAGTGAAAAACATTTCCGCGAAACAGAAGTCT-GAGAAGATCA--GGGCCCAGACT-AAGGCTCTGACGT-AGGGACAGCTCAGCACCGGCTC-AGGTTAGACCCTGACGTG-TCCCCCT--AAGACAAATCATAAGCTCAGACCTCCGGGAAGCCACCGGGAACCACCCATTTCCTCCCCATGTTTGTCAAGCCGTCCCCAGGCGTTGACGACAACCCCTCACCTC-AC-ATGGCACGCATATGGC-TCAAT-AAAATAACAGGAGTCTATAAAAGCGTGGAGACAGTTCAGGAGGGGG--CTAGCATCTCTCCTTCACGCGCCCGCCGCCCTACCTGAGGCCGCCATCCAC-GCCGGTTGAGTCGC-GTTCTGCCGCCTCCCGCCTGTGGTGCCTCCTGAACTGCGTCCGCCGTCTAGGTAAGTTTAGAGCTCAGGTCGAGACCGGGCCTTT-GTCCGGCGCTCCCTTGGAGCCTACCTAGACTCCGCCGGCTCTCCACGC-TTTGCCTGACCCTGCTTGCTC-AACTCTACGTCTTTGTTTCGTTTTCTGT--TCCGCGCCG
		</sequence>
		<sequence>
			<taxon idref="HTLV1_PH111_IC_KJ544825"/>
			-------------------------------TGACA-ATGACCATGAGCCCCAAATATCCCCCGGGGGCTTAGAGCCTCCCAGTGAAAAACATTTCCGCGAAACAGAAGTCT-GAGAAGGTCA--GGGCCCAGAAT-AAGGCTCTGACGT-AGGGACAGCTCAGCACCAGCTC-AGGCTAGGCCCTGACGTG-TCCCCCT--AAGACAAATCATAAGCTCAGACCTCCGGGAAGCCACCGGGAACCACCCATTTCCTCCCCATGTTTGTCAAGCCGTCCTCAGGCGTTGACGACAACCCCTCACCTC-AC-ATGGCACGCATACGGC-TCAAT-AAAATAACAGGAGTCTATAAAAGCGTGGAGACAGTTCAGGAGGGGG--CTCGCATCTCTCCTTCACGCGCCCGCCGCCCTACCTGAGGCCGCCATCCAC-GCCGGTTGAGTCGC-GTTCTGCCGCCTCCCGCTTGTGGTGCCTCCTGAACTGCGTCCGCCGTCTAGGTAAGTTTAGAGCTCAGGTCGAGACCGGGCCTTT-GTCCGGCGCTCCCTTGGAGCCTACCTAGACTCAGCCGGCTCTCCACGC-TTTGCCTGACCCTGCTTGCTC-AACTCTACGTCTTTGTTTCGTTTTCTGT--TCTGCGCCG
		</sequence>
		<sequence>
			<taxon idref="HTLV1_PH1225_DRC_KJ544833"/>
			-------------------------------TGACA-ATGACCATGAGCCCCAAATATCCCCCGGGGGCTTAGAGCCTCCCAGTAAAAAACATTTCCGCGAAACAGAAGTCT-GAAAAGGTCA--AGGCCCAGACT-AAGGCTCTGACGT-AGGGACAGCTCAGCACCGGCTC-AGGCTGGGCCCTGACGTG-TCCCCCT--AAGACAAATCATAAGCTCAGACCTCCGGGAAGCCACCGGAACCA-CCCATTTCCTCCCCATGTTTGTCAAGCCGCCCTCAGGCGTTGACGACAACCCCTCACCTC-AC-ATGGCACGCATATGGC-TGAAT-AAACTAACAGGAGTCTATAAAAGCGTGGAGACAGTTCAGGAGGGGG--CTCGCATCTTTCCTTCACGCGCCCGCCGCCCTACCTGAGGCCGCCATCCAC-GCCGGTTGAGTCGC-GTTCTGCCGCCTCCCGCCTGTGGTGCCTCCTGAACTGCGTCCGCCGTCTAGGTAAGTTTAGAGCTCAGGTCGAGACCGGGCCTTT-GTCCGGCGCTCCCTTAGAGCCTACCTAGACTCAGCCGGCTCTCCACGC-TTTGCCTGACCCTGCTTGCCT-AACTCTGCGTCTTTGTTTCGTTTTCTGT--TCTGCGCCG
		</sequence>
		<sequence>
			<taxon idref="HTLV1_PH1250_DRC_KJ544831"/>
			-------------------------------TGACA-CTGACCATGAGCCCCAAATATCCCCCGGGGGCTTAGAGCCTCCCAGTGAAAAACATTTCCGCGAAACAGAAGTCT-GAAAAGGTCA--GGGCCCAGACT-GAGGCTCTGACGT-GGAGACAGCTCAGCACCGGCTC-AGACTGGGCCCTGACGTG-TCCCCCT--AAAACGAATCATAAGCTCAGACCTCCGGGAAGCCACCGGGAACCACCCATTTCCTCCCCATATTTGTCAAGCCGTCTTCAGGCGTTGACGACAACCCCTCACCTC--C-ATGGCACGCATACAGC-TCAAT-AAAATAACAGGAGTCTATAAAAGCGTGGAGACAGTTCAGGAGGGGG--CTCACTTCTTCCCCTCACGCGCCCGCCGCCCTACCTGAGGCCGCCATCCAC-GCCGGTTGAGTCGC-GTTCTGCCGCCTCCCGCCTGTGGTGCCTCCTGAACTGCGTCCGCTGTCTAGGTAAGTTTAGAGCTCAGGTCGAGACCGGGCCTTT-GTCCGGCGCTCCCTTAGAGCCTACCTAGACTCAGCCGGCTCTCCACGC-TTTGCCTGACCCTGTTTGCTC-ACCTCTACGTCTTTGTTTCGTTTTCTGT--TCTGCGCCG
		</sequence>
		<sequence>
			<taxon idref="HTLV1_PH1359_IC_KJ544818"/>
			-------------------------------TGACA-ATGACCACGAGCCCCAAATATCCCCCGGGGGCTTAGAGCCTCCCAGTGAAAAACATTTCCGCGAAACAGAAGTCT-GAGAAGGTCA--GGGCCCAGACT-AAGGCTCTGACGT-AGGGACAGCTCAGCACCGGCTC-AGGCTAGGCCCTGACGTG-TCCCCCT--AAGACAAATCATAAGCTCAGACCTCCGGGAAGCCACCGGGAACCACCCATTTCCTCCCCATGTTTGTCAAGCCGTCCCCAGGCGTTGACGACAACCCCTCACCTC-AC-ATGGCACGCATATGGC-TCAAT-AAAATAACAGGAGTCTATAAAAGCGTGGAGACAGTTCAGGAGGGGG--CTAGCATCTCTCCTTCACGCGCCCGCCGCCCTACCTGAGGCCGCCATCCAC-GCCGGTTGAGTCGC-GTTCTGCCGCCTCCCGCCTGTGGTGCCTCCTGAACTGCGTCCGCCGTCTAGGTAAGTTTAGAGCTCAGGTCGAGACCGGGCCTTT-GTCCGGCGCTCCCTTGGAGCCTACCTAGACTCCGCCGGCTCTCCACGC-TTTGCCTGACCCTGCTTGCTC-AACTCTACGTCCTTGTTTCGTTTTCTGT--TCCGCGCCG
		</sequence>
		<sequence>
			<taxon idref="HTLV1_PH1375_SEN_KJ544817"/>
			-------------------------------TGACA-ATGACCACGAGCCCCAAATATCCCCCGGGGGGTTAGAGCCTCCCAGTGAAAAACATTTCCGCGAAACAGAAGTCT-GAGAAGGTCA--GGGCCCAGACT-AAAGCTCTGACGT-AGGGACAGCTCAGCACCGGCTC-AGGCTAGGCCCTGACGTG-TCCCCCT--AAGACAAATCATAAGCTCAGACCTCCGGGAAGCCACCGGGAACCACCCATTTCCTCCCCATGTTTGTCAAGCCGTCCCCAGGCGTTGACGACAACCCCTCACCTC-AC-ATGGCACGCATATGGC-TCAAT-AAAATAACAGGAGTCTATAAAAGCGTGGAGACAGTTCAGGAGGGGG--CTAGCATCTCTCCTTCACGCGCCCGCCGCCCTACCTGAGGCCGCCATCCAC-GCCGGTTGAGTCGC-GTTCTGCCGCCTCCCGCCTGTGGTGCCTCCTGAACTGCGTCCGCCGTCTAGGTAAGTTTAGAGCTCAGGTCGAGACCGGGCCTTT-GTCCGGCGCTCCCTTGGAGCCTACCTAGACTCCGCCGGCTCTCCACGC-TTTGCCTGACCCTGCTTGCTC-AACTCTACGTCTTTGTTTCGTTTTCTGT--TCCGCGCCG
		</sequence>
		<sequence>
			<taxon idref="HTLV1_PH1470_SEN_KJ544819"/>
			-------------------------------TGACA-ATGACCACGAGCCCCAAATATCCCCCGGGGGCTTAGAGCCTCCCAGTGAAAAACATTTCCGCGAAACAGAAGTCT-GAGAAGGTCA--GGGCCCAGACT-AAGGCTCTGACGT-AGGGACAGCTCAGCACCGGCTC-AGGCTAGGCCCTGACGTG-TCCCCCT--AAGACAAATCATAAGCTCAGACCTCCGGGAAGCCACCGGGAACCACCCATTTCCTCCCCATGTTTGTCAAGCCGTCCCCAGGCGTTGACGACAACCCCTCACCTC-AC-ATGGCACGCATAGGGC-TCAAT-AAAATAACAGGAGTCTATAAAAGCGTGGAGACAGTTCAGGAGGGGG--CTAGCATCTCTCCTTCACGCGCCCGCCGCCCTACCTGAGGCCGCCATCCAC-GCCGGTTGAGTCGC-GTTCTGCCGCCTCCCGCCTGTGGTGCCTCCTGAACTGCGTCCGCCGTCTAGGTAAGTTTAGAGCTCAGGTCGAGACCGGGCCTTT-GTCCGGCGCTCCCTTGGAGCCTACCTAGACTCCGCCGGCTCTCCACGC-TTTGCCTGACCCTGCTTGCTC-AACTCTACGTCTTTGTTTCGTTTTCTGT--TCCGCGCCG
		</sequence>
		<sequence>
			<taxon idref="HTLV1_Ph236_GAB_L76307"/>
			-------------------------------TGACA-CTGACCATGAGCCCCAAATATCCCCCGGGAGCTTAGAGCCTCCCAGTGAAAAACATTTCCGCGAAACAGAAGTCT-GAAAAGGTCA--GGGCCCAGACT-AAGGCTCTGACGT-AGAGACAGCTCAGCACCGGCTC-AGACTGGGCCCTGACGTG-TCCCCCT--AAAACGAATCATACGCTCAGACCTCCGGGAAGCCACCGGGAACCACCCATTTCCTCCCCATATTTGTCAAGCCGTCTTCAGGCGTTGACGACAACCCCTCACCTC--C-ATGGCACGCATACGGC-TCAAT-AAAATAACAGGAGTCTATAAAAGCGTGGAGACAGTTCAGGAGGGGG--CTCGCTTCTTTCCCTCACGCGCCCGCCGCCCTACCTGAGGCCGCCATCCAC-GCCGGTTGAGTCGC-GTTCTGCCGCCTCCCGCCTGTGGTGCCTCCTGAACTGCGTCCGCCGTCTAGGTAAGTTTAGAGCTCAGGTCGAGACCGGGCCTTT-GTCCGGCGCTCCCTTAGAGCCTACCCAGACTCAGCCGGCTCTCCACGC-TTTGCCTGACCCTGCTTGCTC-ACCTCTACGTCTTTGTTTCGTTTTCTGT--TCTGCGCCG
		</sequence>
		<sequence>
			<taxon idref="HTLV1_Ph52_IC_KJ544828"/>
			-------------------------------TGACA-ATGACCATGAGCCCCAAATATCCCCCGGGGGCTTAGAGCCTCCCAGTGAAAAACATTTCCGCGAAACAGAAGTCT-GAGAAGGTCA--GGGCCCAGAAT-AAGGCTCTGACGT-AGGGACAGCTCAGCACCAGCTC-AGGCTAGGCCCTGACGTG-TCCCCCT--AAGACAAATCATAAGCTCAGACCTCCGGGAAGCCACCGGGAACCACCCATTTCCTCCCCATGTTTGTCAAGCCGTCCTCAGGCGTTGACGACAACCCCTCACCTC-AC-ATGGCACGCATACGGC-TCAAT-AAAATAACAGGAGTCTATAAAAGCGTGGAGACAGTTCAGGAGGGGG--CTCGCATCTCTCCTTCACGCGCCCGCCGCCCTACCTGAGGCCGCCATCCAC-GCCGGTTGAGTCGC-GTTCTGCCGCCTCCCGCCTGTGGTGCCTCCTGAACTGCGTCCGCCGTCTAGGTAAGTTTAGAGCTCAGGTCGAGACCGGGCCTTT-GTCCGGCGCTCCCTTGGAGCCTACCTAGACTCAGCCGGCTCTCCACGC-TTTGCCTGACCCTGCTTGCTC-AACTCTACGTCTTTGTTTCGTTTTCTGT--TCTGCGCCG
		</sequence>
		<sequence>
			<taxon idref="HTLV1_PH549_ANG_KJ544836"/>
			-------------------------------TGACA-ATGACCATGAGCCCCAAATATCCCCCGGGGGCTTAGAGCCTCCCAGTGAAAAACATTTCCGCGAAACAGAAGTCT-GAAAAGGTCA--GGGCCCAGACT-AGGGCTCTGACGT-AGGGACAGCTCAGCACCGGCTC-AGGCTAAGCCCTGACGTG-TCCCCCT--AAGACAAATCATAAGCTCAGACCTCCGGGAAGCCACCGGAACCACCCCATTTCCTCCCCATGTTTGTCAAGCCGTCCTCAGGCGTTGACGACAACCCCTCACCTC-AC-ATGGCACGCATATGGC-TGAAT-AAACTAACAGGAGTCTATAAAAGCGTGGAGACAGTTCAGGAGGGGG--CTCGCATCTCTCCTTCACGCGCCCGCCGCCCTACCTGAGGCCGCCATCCAC-GCCGGTTGAGTCGC-GTTCTGCCGCCTCCCGCCTGTGGTGCCTCCTGAACTGCGTCCGCCGTCTAGGTAAGTTCAGAGCTCAGGTCGAGACCGGGCCTTT-GTCCGGCGCTCCCTTGGAGCCTGCCTAGACTCAGCCGGCTCTCCACGC-TTTGCCTGACCCTGCTTGCTC-AACTTTGCGTCTTTGTTTCGTTTTCTGT--TCTGCGCCG
		</sequence>
		<sequence>
			<taxon idref="HTLV1_PH559_GAB_KJ544832"/>
			-------------------------------TGACA-CTGACCATGAGCCCCAAATATCCCCCGGGGGCTTAGAGCCTCCCAGTGAAAAACATTTCCGCGAAACAGAAGTCT-GAAAAGGTCA--GGGCCCAGACT-AAGGCTCTGACGT-AGAGACAGCTCAGCACCGGCTC-AGACTGGGCCCTGACGTG-TCCCCCT--AAAACAAATCATAAGCTCAGACCTCCGGGAAGCCACCGGGAACCACCCATTTCCTCCCCATATTTGTCAAGCCGTCTTCAGGCGTTGACGACAACCCCTCACCTC-AC-ATGGCACGCATACGGC-TCAAT-AAAATAACAGGAGTCTATAAAAGCGTGGAGACAGTTCAGGAGGGGG--CTCGCTTCTTTCCCTCACGCGCCCGCCGCCCTACCTGAGGCCGCCATCCAC-GCCGGTTGAGTCGC-GTTCTGCCGCCTCCCGCCTGTGGTGCCTCCTGAACTGCGTCCGCCGTCTAGGTAAGTTTAGAGCTCAGGTCGAGACCGGGCCTTT-GTCCGGCGCTCCCTTAGAGCCTACCTAGACTCAGCCGGCTCTCCACGC-TTTGCCTGACCCTGCTTGCTC-ACCTCTACGTCTTTGTTTCGTTTTCTGT--TCTGCGCCG
		</sequence>
		<sequence>
			<taxon idref="HTLV1_PH578_SEN_KJ544835"/>
			-------------------------------TGACA-ATGACCATGAGCCCCAAATATCCCCCGGGGAGTTAGAGCCTCCCAGTGAAAAACATTTCCGCGAAACAGAAGTCT-GAAAAGGTCA--GGGCCCAGACT-AAGGCTCTGACGT-AGGGACAGCTCAGCACCGGCTC-AGGCTAGGCCCTGACGTG-TCCCCCT--AAGACAAAACATAAGCTCAGACCTCCGGGAAGCCACCGGAACCA-CCCATTTCCTCCCCATGTTTGTCGAGCCGCCCTCAGGCGTTGACGACAACCCCTCACCTC-AC-ATGGCACGCATATGGC-TGAAT-AAACTAACAGGAGTCTATAAAAGCGTGGAGACAGTTCAGGAGGGGG--CTCGCATCTCTCCTTCACGCGCCCGCCGCCCTACCTGAGGCCGCCATCCAC-GCCGGTTGAGTCGC-GTTCTGCCGCCTCCCGCCTGTGGTGCCTCCTGAACTGCGTCCGCCGTCTAGGTAAGTTTAGAGCTCAGGTCGAGACCGGGCCTTT-GTCCGGCGCTCCCTTGGAGCCTACCTAGACTCAGCCGGCTCTCCACGC-TTTGCCTGACCCTGCTTGCTC-AACTCTGCGTCTTTGTTTCGTTTTCTGT--TCTGCGCCG
		</sequence>
		<sequence>
			<taxon idref="HTLV1_PH610_IC_KJ544827"/>
			-------------------------------TGACA-ATGACCATGAGCCCCAAATATCCCCCGGGGGCTTAGAGCCTCCCAGTGAAAAACATTTCCGCGAAACAGAAGTCT-GAGAAGGTCA--GGGCCCAGAAT-AAGGCTCTGACGT-AGGGACAGCTCAGCACCAGCTC-AGGCTAGGCCCTGACGTG-TCCCCCT--AAGACAAATCATAAGCTTAGACCTCCGGGAAGCCACCGGGAACCACCCATTTCCTCCCCATGTTTGTCAAGCCGTCCTCAGGCGTTGACGACAACCCCTCACCTC-AC-ATGGCACGCATACGGC-TCAAT-AAAATAACAGGAGTCTATAAAAGCGTGGAGACAGTTCAGGAGGGGG--CTCGCATCTCTCCTTCACGCGCCCGCCGCCCTACCTGAGGCCGCCATCCAC-GCCGGTTGAGTCGC-GTTCTGCCGCCTCCCGCCTGTGGTGCCTCCTGAACTGCGTCCGCCGTCTAGGTAAGTTTAGAGCTCAGGTCGAGACCGGGCCTTT-GTCCGGCGCTCCCTTGGAGCCTACCTAGACTCAGCCGGCTCTCCACGC-TTTGCCTGACCCTGCTTGCTC-AACTCTACGTCTTTGTTTCGTTTTCTGT--TCTGCGCCG
		</sequence>
		<sequence>
			<taxon idref="HTLV1_PH63_CON_KJ544837"/>
			-------------------------------TGACA-ATGACCATGAGCCCCAAATATCCCCCGGGGGCTTAGAGCCTCCCAGTAAAAAACATTTCCGCGAAACAGAAGTCT-GAAAAGGTCA--AGGCCCAGACT-AAGGCTCTGACGT-AGGGACAGCTCAGCACCGGCTC-AGGCTGGGCCCTGACGTG-TCCCCCT--AAGACAAATCATAAGCTCAGACCTCCGGGAAGCCACCGGAACCA-CCCATTTCCTCCCCATGTTTGTCAAGCCGCCCTCAGGCGTTGACGACAACCCCTCACCTC-AC-ATGGCACGCATATGGC-TGAAT-AAACTAACAGGAGTCTATAAAAGCGTGGAGACAGTTCAGGAGGGGG--CTCGCATCTTTCCTTCACGCGCCCGCCGCCCTACCTGAGGCCGCCATCCAC-GCCGGTTGAGTCGC-GTTCTGCCGCCTCCCGCCTGTGGTGCCTCCTGAACTGCGTCCGCCGTCTAGGTAAGTTTAGAGCTCAGGTCGAGACCGGGCCTTT-GTCCGGCGCTCCCTTAGAGCCTACCTAGACTCAGCCGGCTCTCCACGC-TTTGCCTGACCCTGCTTGCCT-AACTCTGCGTCTTTGTTTCGTTTTCTGT--TCTGCGCCG
		</sequence>
		<sequence>
			<taxon idref="HTLV1_PH681_IC_KJ544829"/>
			-------------------------------TGACA-ATGACCATGAGCCCCAAATATCCCCCGGGGGCTTAGAGCCTCCCAGTGAAAAGCATTTCCGCGAAACAGAAGTCT-GAGAAGGTCA--GGGCCCAGACT-AAGGCTCTGACGT-AGGGACAGCTCAGCACCAGCTC-AGGCTGGGCCCTGACGTG-TCCCCCT--AAGACAAATCATAAGCTCAGACCTCCGGGAAGCCACCGGGAACCACCCATTTCCTCCCCATGTTTGTCAAGCCGTCCTCAGGCGTTGACGACAACCCCTCACCTC-AC-ATGGCACGCATACGGC-TCAAT-AAAATAACAGGAGTCTATAAAAGCGTGGAGACAGTTCAGGAGGGGG--CTCGCATCTCTCCTTCACGCGCCCGCTGCCCTACCTGAGGCCGCCATCCAC-GCCGGTTGAGTCGC-GTTCTGCCGCCTCCCGCCTGTGGTGCCTCCTGAACTGCGTCCGCCGTCTAGGTAAGTTTAGAGCTCAGGTCGAGACCGGGCCTTT-GTCCGGCGCTCCCTTGGAGCCTACCTAGACTTAGCCGGCTCTCCACGC-TTTGCCTGACCCTGCTTGCTC-AACTCTACGTCTTTGTTTCGTTTTCTGT--TCTGCGCCG
		</sequence>
		<sequence>
			<taxon idref="HTLV1_PH833_SEN_KJ544830"/>
			-------------------------------TGACA-ATGACCATGAGCCCCAAATATCCCCCGGGGGCTTAGAGCCTCCCAGTGAAAAACATTTCCGCGAAACAGAAGTCT-AAGAAGGTCA--GGGCCCAGACT-AAGGCTCTGACGT-AGGGACAGCTCAGCGCCAGCTC-AGGCTAGGCCCTGACGTG-TCCCACT--AAGACAAATCATAAGCTCAGACCTCCGGGAAGCCACCGGGAACCACCCATTTCCTCCCCATGTTTGTCAAGCCGTCCTCAGGCGTTGACGACAACCCCTCACCTC-AC-ATGGCACGCATACGGC-TCAAT-AAAATAACAGGAGTCTATAAAAGCGTGGAGACAGTTCAGGAGGGGG--CTCGCATCTCTCCTTCACGCGCCCGCCGCCCTACCTGAGGCCGCCATCCAC-GCCGGTTGAGTCGC-GTTCTGCCGCCTCCCGCCTGTGGTGCCTCCTGAACTGCGTCCGCCGTCTAGGTAAGTTTAGAGCTCAGGTCGAGACCGGGCCTTT-GTCCGGCGCTCCCTTGGAGCCTACCTAGACTCAGCCGGCTCTCCACGC-TTTGCCTGACCCTGCTTGCTT-AACTCTACGTCTTTGTTTCGTTTTCTGT--TCTGCGCCG
		</sequence>
		<sequence>
			<taxon idref="HTLV1_PH906_SEN_AY342303"/>
			-------------------------------TGACA-ATGACCATGAGCCCCAAATATCCCCCGGGGGCTTAGAGCCTCCCAGTGAAAAACATTTCCGCGAAACAGAAGTCT-AAGAAGGTCA--GGGCCCAGACT-AAGGCTCTGACGT-AGGGACAGCTCAGCGCCAGCTC-AGGCTAGGCCCTGACGTG-TCCCCCT--AAGACAAATCATAAGCTCAGACCTCCGGGAAGCCACCGGGAACCACCCATTTCCTCCCCATGTTTGTCAAGCCGTCCTCAGGCGTTGACGACAACCCCTCACCTC-AC-ATGGCACGCATACGGC-TCAAT-AAAATAACAGGAGTCTATAAAAGCGTGGAGACAGTTCAGGAGGGGG--CTCGCATCTCTCCTTCACGCGCCCGCCGCCCTACCTGAGGCCGCCATCCAC-GCCGGTTGAGTCGC-GTTCTGCCGCCTCCCGCCTGTGGTGCCTCCTGAACTGCGTCCGCCGTCTAGGTAAGTTTAGAGCTCAGGTCGAGACCGGGCCTTT-GTCCGGCGCTCCCTTGGAGCCTACCTAGACTCAGCCGGCTCTCCACGC-TTTGCCTGACCCTGCTTGCTT-AACTCTACGTCTTTGTTTCGTTTTCTGT--TCTGCGCCG
		</sequence>
		<sequence>
			<taxon idref="HTLV1_PH907_SEN_AY342304"/>
			-------------------------------TGACA-ATGACCATGAGCCCCAAATATCCCCCGGGGGCTTAGAGCCTCCCAGTGAAAAACATTTCCGCGAAACAGAAGTCT-AAGAAGGTCA--GGGCCCAGACT-AAGGCTCTGACGT-AGGGACAGCTCAGCGCCAGCTC-AGGCTAGGCCCTGACGTG-TCCCCCT--AAGACAAATCATAAGCTCAGACCTCCGGGAAGCCACCGGGAACCACCCATTTCCTCCCCATGTTTGTCAAGCCGTCCTCAGGCGTTGACGACAACCCCTCACCTC-AC-ATGGCACGCATACGGC-TCAAT-AAAATAACAGGAGTCTATAAAAGCGTGGAGACAGTTCAGGAGGGGG--CTCGCATCTCTCCTTCACGCGCCCGCCGCCCTACCTGAGGCCGCCATCCAC-GCCGGTTGAGTCGC-GTTCTGCCGCCTCCCGCCTGTGGTGCCTCCTGAACTGCGTCCGCCGTCTAGGTAAGTTTAGAGCTCAGGTCGAGACCGGGCCTTT-GTCCGGCGCTCCCTTGGAGCCTACCTAGACTCAGCCGGCTCTCCACGC-TTTGCCTGACCCTGCTTGCTT-AACTCTACGTCTTTGTTTCGTTTTCTGT--TCTGCGCCG
		</sequence>
		<sequence>
			<taxon idref="HTLV1_PH908_SEN_AY342305"/>
			-------------------------------TGACA-ATGACCACGAGCCCCAAATATCCCCCGGGGGCTTAGAGCCTCCCAGTGAAAAACATTTCCGCGAAACAGAAGTCT-GAGAAGGTCA--GGGCCCAGACT-AAGGCTCTGACGT-AGGGACAGTTCAGCACCGGTTC-AGGTTAGGCCCTGACGTG-TCCCCCT--AAGACAAATCATAAGCTCAGACCTCCGGGAAGCCACCGGGAACCACCCATTTCCTCCCCATGTTTGTCAAGCCGTCCCCAGGCGTTGACGACAACCCCTCACCTC-AC-ATGGCACGCATATGGC-TCAAT-AAAATAACAGGAGTCTATAAAAGCGTGGAGACAGTTCAGGAGGGGG--CTAGCATCTCTCCTTCACGCGCCCGCCGCCCTACCTGAGGCCGCCATCCAC-GCCGGTTGAGTCGC-GCTCTGCCGCCTCCCGCCTGTGGTGCCTCCTGAACTGCGTCCGCCGTCTAGGTAAGTTTAGAGCTCAAGTCGAGACCGGGCCTTT-GTCCGGCGCTCCCTTGGAGCCTACCTAGACTCCGCCGGCTCTCCACGC-TTTGCCTGACCCTGCTTGCTC-AACTCTGCGTCTTTGTTTCGTTTTCTGT--TCCGCGCCG
		</sequence>
		<sequence>
			<taxon idref="HTLV1_PH961_SEN_KJ544815"/>
			-------------------------------TGACA-ATGACCACGAGCCCCAAATATCCCCCGGGGGCTTAGAGCCTCCCAGTGAAAAACATTTCCACGAAACAGAAGTCT-GAGAAGGTCA--GGGCCCAGACT-AAGGCTCTGACGT-AGGGACAGCTCAGCACCGGCTC-AGGCTAGGCCCTGACGTG-TCCCCCT--AAGACAAATCATAAGCTCAGACCTCCGGGAAGCCACCGGGAACCACCCATTTCCTCCCCATGTTTGTCAAGCCGTCCCCAGGCGTTGACGACAACCCCTCACCTC-AC-ATGGCACGCATATGGC-TCAAT-AAAATAACAGGAGTCTATAAAAGCGTGGAGACAGTTCAGGAGAGGG--CTAGCATCTCTCCTTCGCGCGCCCGCCGCCCTACCTGAGGCCGCCATCCAC-GCCGGTTGAGTCGC-GTTCTGCCGCCTCCCGCCTGTGGTGCCTCCTGAACTGCGTCCGCCGTCTAGGTAAGTTTAGAGCTCAGGTCGAGACCGGGCCTTT-GTCCGGCGCTCCCTTGGAGCCTACCTAGACTCCGCCGGCTCTCCACGC-TTTGCCTGACCCTGCTTGTTC-AACTCTACGTCTTTGTTTCGTTTTCTGT--TCCGCGCCG
		</sequence>
		<sequence>
			<taxon idref="HTLV1_PH9648_DRC_KJ544821"/>
			-------------------------------TGACA-ATAACCATGAGCCCCAAATATCCCCCGGGGGCTTAGAGCCTCCCAGTGAAAAACATTTCCGCGAAACAGAAGTCT-GAGAAGGTCA--GGGCCCAGACT-AAGGCTCTGACGT-AGGGACAGCTCAGCACCAGCTC-AGGCTAGGCCCTGACGTG-TCCCCCT--AAGACAAATCATAAGCTCAGACCTCCGGGAAGCCACCGGGAACCACCCATTTCCTCCCCATGTTTGTCAAGCCGTCCCCAGGCGTTGACGACAACCCCTCACCTCAAC-ATGGCACGCATATGGC-TCAAT-AAACTAACAGGAGTCTATAAAAGCGTGGAGACAGTTCAGGAGGGGG--CTCGCATCTCTCCTTCACGCGCCCGCCGCCCTACCTGAGGCCGCCATCCAC-GCCGGTTGAGTCGC-GTTCTGCCGCCTCCCGCCTGTGGTGCCTCCTGAACTGCGTCCGCCGTCTAGGTAAGTTTAGAGCTCAGGTCGAGACCGGGCCTTT-GTCCGGCGCTCCCTTGGAGCCTACCTAGACTCAGCCGGCTCTCCACGC-TTTGCCTGACCCTGCTTGCTC-AACTCTACGTCTTTGTTTCGTTTTCTGT--TCTGCGCCG
		</sequence>
		<sequence>
			<taxon idref="HTLV1_PH979_SEN_AY342306"/>
			-------------------------------TGACA-ATGACCACGAGCCCCAAATATCCCCCGGGGGCTTAGAGCCTCCCAGTGAAAAACATTTCCGCGAAACAGAAGTCT-GAGAAGGTCA--GGGCCCAGACT-AAGGCTCTGACGT-AGGGACAGCTCAGCACCGGCTC-AGGCTAGGCCCTGACGTG-TCCTCCT--AAGACAAATCATAAGCTCAGACCTCCGGGAAGCCACCGGGAACCACCCATTTCCTCCCCATGTTTGTCAAGCCGTCCCCAGGCGTTGACGACAACCCCTCACCTC-AC-ATGGCACGCATATGGC-TCAAT-AAAATAACAGGAGTCTATAAAAGCGTGGAGACAGTTCAGGAGGGGG--CTAGCATCTCTCCTTCACGCGCCCGCCGCCCTACCTGAGGCCGCCATCCAC-GCCGGTTGAGTCGC-GCTCTGCCGCCTCCCGCCTGTGGTGCCTCCTGAACTGCGTCCGCCGTCTAGGTAAGTTTAGAGCTCAGGTCGAGACCGGGCCTTT-GTCCGGCGCTCCCTTGGAGCCTACCTAGACTCCGCCGGCTCTCCACGC-TTTGCCTGACCCTGCTTGCTC-AACTCTGCGTCTTTGTTTCGTTTTCTGT--TCCGCGCCG
		</sequence>
		<sequence>
			<taxon idref="HTLV1_Pyg19_CAR_L76310"/>
			-------------------------------TGACA-ATGACCATGAGCCCCAAATATCCCCCGGGGGCTTAGAGCCTCCCAGTGAAAAACATTTCCGCGAAACAGAAGTCT-AAGAAGGTCA--GGGCCCAGACT-AAGGCTCTGACGT-A-GGACAGCTCAGCACCAGCTC-AGGCTAGGCCCTGACGTG-TCCCCCT--AAGACAAATCATAAGCTCAGACCTCCGGGAAGCCACCGGGAACCACCCATTTCCTCCCCATGTTTGTCAAGCCGTCCTCAGGCGTTGACGACAACCCCTCACCTC-AC-ATGGCACGCATACGGC-TCAAT-AAAATAACAGGAGTCTATAAAAGCGTGGAGACAGTTCAGGAGGGGG--CTCGCTTCTTTCCCTCACGCGCCCGCCGCCCTACCTGAGGCCGCCATCCAC-GCCGGTCGAGTCGC-GTCCTGCCGCCTCCCGCCTGTGGTGCCTCCTGAACTGCGCCCGCCGTCTAGGTAAGTTTAGAGCTCAGGTCGAGACCGGGCCTTT-GTCCGGTGCTCCCTTAGAGCCTACCTAGACTCAATCGGCTCTCCACGC-TTTGCCTGACCCTGATTGCTC-GCCTCTACGTCTTTGTTTCGTTTTCTGT--TCTGCGCCG
		</sequence>
		<sequence>
			<taxon idref="HTLV1_Pyl42_Cam_KM822853"/>
			-------------------------------TGACA-CTGACCATGAGCCCCAAATATCCCCCGGGAGCTTAGAGCCTCCCAGTGAAAAACATTTCCGCGAAACAGAAGTCT-GAAAAGGTCA--GGGCCCAGACT-GAGGCTCTGACGT-AGAGACAGCTCAGCACCGGCTC-AGACTGGGCCCTGACGTG-TCCCCCT--AAAACGAATCATACGCTCAGACCTCCGGGAAGCCACCGGGAACCACCCATTTCCTCCCCATATTTGTCAAGCCGTCTTCAGGCGTTGACGACAACCCCTCACCTC--C-ATGGCACGCATACGGC-TCAAT-AAAATAACAGGAGTCTATAAAAGCGTGGAGACAGTTCAGGAGGGGG--CTCGCTTCTTTCCCTCACGCGCCCGCCGCCCTACCTGAGGCCGCCATCCAC-GCCGGTTGAGTCGC-GTTCTGCCGCCTCCCGCCTGTG------------------------------------------------------------------------------------------------------------------------------------------------------------------------------
		</sequence>
		<sequence>
			<taxon idref="HTLV1_S4_GH_KJ544848"/>
			-------------------------------TGACA-ATGACCACGAGCCCCAAATATCCCCCGGGGGCTTAGAGCCTCCCAGTGAAAAACATTTCCGCGAAACAGAAGTCT-GAGAAGGTCA--GGGCCCAGACT-AAGGCTCTGACGT-AGGGACAGCTCAGCACCGGCTC-AGGCTAGGCCCTGACGTG-TCCCCCT--AAGACAAATCATAAGCTCAGACCTCCGGGAAGCCACCGGGAACCACCCATTTCCTCCCCATGTTTGTCAAGCCGTCCCCAGGCGTTGACGACAACCCCTCACCTC-AC-ATGGCACGCATATGGC-TCAAT-AAAATAACAGGAGTCTATAAAAGCGTGGAGACAGTTCAGGAGGGGG--CTAGCATCTCTCCTTCACGCGCCCGCCGCCCTACCTGAGGCCGCCATCCAC-GCCGGTTGAGTCGC-GTTCTGCCGCCTCCCGCCTGTGGTGCCTCCTGAACTGCGTCCGCCGTCTAGGTAAGTTTAGAGCTCAGGTCGAGACCGGGCCTTT-GTCCGGCGCTCCCTTGGAGCCTACCTAGACTCCGCCGGCTCTCCACGC-TTTGCCTGACCCTGCTTGCTC-AACTCTACGTCTTTGTTTCGTTTTCTGT--TCCGCGCCG
		</sequence>
		<sequence>
			<taxon idref="HTLV1_STDEN_GAB_L76306"/>
			-------------------------------TGACA-CTGACCATGAGCCCCAAATATCCCCCGGGGGCTTAGAGCCTCCCAGTGAAAAACATTTCCGCGAAACAGAAGTCT-GAAAAGGTCA--GGGCCCAGACT-AAGGCTCTGACGT-AGAGACAGCTCAGCACCGGCTC-AGACTGGGCCCTGACGTG-TCCCCCT--AAAACAAATCATAAGCTCAGACCTCCGGGAAGCCACCGGGAACCACCCATTTCCTCCCCATATTTGTCAAGCCGTCTTCAGGCGTTGACGACAACCCCTCACCTC--C-ATGGCACGCATACGGC-TCAAT-AAAATAACAGGAGTCTATAAAAGCGTGGAGACAGTTCAGGAGGGGG--CTCGCTTCTTTCCCTCACGCGCCCGCCGCCCTACCTGAGGCCGCCATCCAC-GCCGGTTGAGTCGC-GTTCTGCCGCCTCCCGCCTGTGGTGCCTCCTGAACTGCGTCCGCCGTCTAGGTAAGTTTAGAGCTCAGGTCGAGACCGGGCCTTT-GTCCGGCGCTCCCTTAGAGCCTACCTAGACTCAGCCGGCTCTCCACGC-TTTGCCTGACCCTGCTTGCTC-ACCTCTACGTCTTTGTTTCGTTTTCTGT--TCTGCGCCG
		</sequence>
		<sequence>
			<taxon idref="HTLV1_T49_Cam_L76305"/>
			-------------------------------TGACA-CTGACCATGAGCCCCAAATATCCCCCGGGAGCTTAGAGCCTCCCAGTGAAAAACATTTCCGCGAAACAGAAGTCT-GAAAAGGTCA--GGGCCCAGACT-AAGGCTCTGACGT-AGAGACAGCTCAGCACCGGCCC-AGACTGGGCCCTGACGTG-TCCCCCT--AAAACGAATCATACGCTCAGACCTCCGGGAAGCCACCGGGAACCACCCATTTCCTCCCCATATTTGTCAAGCCGTCTTCAGGCGTTGACGACAACCCCTCACCTC--C-ATGGCACGCATACGGC-TCAAT-AAAATAACAGGAGTCTATAAAAGCGTGGAGACAGTTCAGGAGGGGG--CTCGCTTCTTTCCCTCACGCGCCCGCCGCCCTACCTGAGGCCGCCATCCAC-GCCGGTTGAGTCGC-GTTCTGCCGCCTCCCGCCTGTGGTGCCTCCTGAACTGCGTCCGCCGTCTAGGTAAGTTTAGAGCTCAGGTCGAGACCGGGCCTTT-GTCCGGCGCTCCCTTAGAGCCTACCTAGACTCAGCCGGCTCTCCACGC-TTTGCCTGACCCTGCTTGCTC-GCCTCTACGTCTTTGTTTCGTTTTCTGT--TCTGCGCCG
		</sequence>
		<sequence>
			<taxon idref="HTLV1_TBU_NG_KJ544855"/>
			-------------------------------TGACA-CTGACCATGAGCCCCAAATATCCCCCGGGGGCTTAGAGCCTCCCAGTGAAAAACATTTCCGCGAAACAGAAGTCT-GAAAAGGTCG--GGGCCCAGACT-GAGGCTCTGACGT-AGAGACAGCTCAGCACCGGCTC-AGACTGGGCCCTGACGTG-TCCCCCT--AAAACGAATCATAAGCTCAGACCTCCGGGAAGCCACCGGGAACCACCCATTTCCTCCCCATATTTGTCAAGCCGTCTTCAGGCGTTGACGACAACCCCTCACCTC--C-ATGGCACGCATACGGC-TCAAT-AAAACAACAGGAGTCTATAAAAGCGTGGAGACAGTTCAGGAGGGGG--CTCGCTTCTTTCCCTCACGCGCCCGCCGCCCTACCTGAGGCCGCCATCCAC-GCCGGTTGAGTCGC-GTTCTGCCGCCTCCCGCCTGTGGTGCCTCCTGAACTGCGTCCGCCGTCTAGGTAAGTTTAGAGCTCAGGTTGAGACCGGGCCTTT-GTCCGGCGCTCCCTTGGAGCCTACCTAGACTCAGCCGGCTCTCCACGC-TTTGCCTGACCCTGCTTGCTC-ACCTCTACGTCTTTGTTTCGTTTTCTGT--TCTGCGCCG
		</sequence>
		<sequence>
			<taxon idref="HTLV1_TBX_IC_KJ544849"/>
			-------------------------------TGACA-ATGACCATGAGCCCCAAATATCCCCCGGGGGCTTAGAGCCTCCCAGTGAAAAACATTTCCGCGAAACAGAAGTCT-GAGAAGGTCA--GGGCCCAGACT-AAGGCTCTGACGT-AGGGACAGCTCAGCACCAGCTC-AGGCTAGGCCCTGACGTG-TCCCCCT--AAGACAAATCATAAGCTCAGACCTCCGGGAAGCCACCGGGAACCACCCATTTCCTCCCCATGTTTGTCGAGCCGTCCTCAGGCGTTGACGACAACCCCTCACCTC-AC-ATGGCACGCATACGGC-TCAAT-AAAATAACAGGAGTCTATAAAAGCGTGGAGACAGTTCAGGAGGGGG--CTCGCATCTCTCCTTCACGCGCCCGCCGCCCTACCTGAGGCCGCCATCCAC-GCCGGTTGAGTCGC-GTTCTGCCGCCTCCCGCCTGTGGTGCCTCCTGAACTGCGTCCGCCGTCTAGGTAAGTTTAGAGCTCAGGTCGAGACCGGGCCTTT-GTCCGGCGCTCCCTTGGAGCCTACCTAGACTTAGCCGGCTCTCCACGC-TTTGCCTGACCCTGCTTGCTC-AACTCTACGTCTTTGTTTCGTTTTCTGT--TCTGCGCCG
		</sequence>
		<sequence>
			<taxon idref="MPX14114"/>
			TTTCTCTACTTTTTAACGAAAAAGAGGCAGATGACA-CTGACCATGAGCCCCAATAATCCCCCGGGGGCTTAGAGCCTCCCAGTGAAAAACATTTCCGCGAAACAGAAGTCT-GAAAAGGTCA--GGGCCCAGACT-AAGGCTCTGACGT--GAGACAGCTCAGCACCGGCTC-AGACTGGGCCCTGACGTG-TCCCCCT--AAAGCGAATCATAAGCTCAGACCTCCGGGAAGCCACCGGGAACCACCCATTTCCTCCCCATATTTGTCAAGCCGTCTTCAGGCGTTGACGACAACCCCTCACCTC----ATGGCACGCATACGGC-TCAAT-AAAATAACAGGAGTCTATAAAAGCGTGGAGACAGTTCAGGAGGGGG--CTCGCTTCTTTCCCTCACGCGCCCGCCGCCCTACCTGAGGCCGCCATCCAC-GCCGGTTGAGTCGC-GTTCAGCCGCCTCCCGCCTGTGGTGCCTCCTGAACTGCGTCCGCTGTCTAGGTAAGTTTAGAGCTCAGGTCGAGACCGGGCCTTT-GTCCGGCGCTCCCTTAGAGCCTACCTAGACCCAGCCGGCTCTCCACGC-TTTGCCTGACCCTGCTTGCTC-ACCTCTACGTCTTTGTTTCGTTTTCTGT--TCTGCGCCG
		</sequence>
		<sequence>
			<taxon idref="MPX14335"/>
			TTTCTCTACTTTTTAACGAAAAAGAGGCAGATGACA-CTGACCATGAGCCCCAAGTATCCCCCGGGGGCTCAGAGCCTCCCAGTGAAAAACATTTCCGCGAAACAGAAGTCT-GAAAAGGTCA--GGGCCCAGACT-GAGGCTCTGACGT--GAGACAGCTCAGCACCGGCTC-AGACTGGGCCCTGACGTG-TCCCCCT--AAAACGAATCATAAGCTCAGGCCTCCGGGAAGCCACCAGGAACCACCCATTTCCTCCCCATATTTGTCAAGCCGTCTTCAGGCGTTGACGACAACCCCTCACCTC----TTGGCACGCATACGGC-TCAAT-AAAATAACAGGAGTCTATAAAAGCGTGGAGACAGTTCAGGAGGGGG--CTCGCTTCTTTCCCTCACGCGCCCGCCGCCCTACCTGAGGCCGCCATCCAC-GCCGGTTGAGTCGC-GTTCTGCCGCCTCCCGCCTGTGGTGCCTCCTGAACTGCGTCCGCCGTCTAGGTAAGTTTAGAGCTCAGGTCGAGACCGGGCCTTT-GTCCGGCGCTCCCTTAGAGCCTACCTAGACTCAGCCGGCTCTCCACGC-TTTGCCTGACCCTGTTTGCTC-ACCTCTACGTCTTTGTTTCGTTTTCTGT--TCTGCGCCG
		</sequence>
		<sequence>
			<taxon idref="MPX14453"/>
			TTTCTCTACTTTTTAACGAAAAGGAGGCAGATGACA-CTGACCATGAGCCCCAAGTATCCCCCGGG-GCTTAGAGCCTCCCAGTGAAAAACATTTCCGCGAAACAGAAGTCT-GAAAAGGTCA--GGGCCCAGACT-GAGGCTCTGACGT--GAGACAGCTCAGCACCGGCTC-AGACT-GGCCCTGACGTG-TCCCCCT--AAAACGAATCATAAGCTCAGGCCTCC-GGAAGCCACCGGGAACCACCCATTTCCTCCCCATATTTGTCAAGCCGTCTTCAGGCGTTGACGACAACCTCTCACCTC----ATGGCACGCATACGGC-TCAAT-AAAATAACAGGAGTCTATAAAAGCGTGGAGACAGTTCAGGAGGGGG--CTCGCTTCTTTCCCTCACGCGCCCGCCGCCCTACCTGAGGCCGCCATCCAC-GCCGGTTGAGTCGC-GTTCTGCCGCCTCCCGCCTGTGGTGCCTCCTGAACTGCGTCCGCCGTCTAGGTAAGTTTAGAGCTCAGGTCGAGACCGGGCCTTT-GTCCGGCGCTCCCTTAGAGCCTACCTAGACTCAGCCGGCTCTCCACGC-TTTGCCTGACCCTGTTTGCTC-ACCTCTACGTCTTTGTTTCGTTTTCTGT--TCTGCGCCG
		</sequence>
		<sequence>
			<taxon idref="MPX14851"/>
			TTTCTCTACTTTTTAACGAAAAGGAGGCAGATGACA-CTGACCATGAGCCCCAAATATCCCCCGGGGGCTTAGAGCCTCCCAGTGAAAAACATTTCCGCGAAACAGAAGTCT-GAAAAGGTCA--GGGCCCAGACT-GAGGCTCTGACGT--GAGACAGCTCAGCACCGGCTC-AGACTGGGCCCTGACGTG-TCCCCCT--AAAACGAATCACAAGCTCAGGCCTCCGGGAAGCCACCAGGAACCACCCATTTCCTCCCCATATTTGTCAAGCCGTCTTCAGGCGTTGACGACAACCCCTCACCTC----ATGGCACGCATACGGC-TCAAT-AAAATAACAGGAGTCTATAAAAGCGTGGAGACAGTTCAGGAGGGGG--CTCGCTTCTTTCCCTCACGCGCCCGCCGCCCTACCTGAGGCCGCCATCCAC-GCCGGTTGAGTCGC-GTTCTGCCGCCTCCCGCCTGTGGTGCCTCCTGAACTGCGTCCGCCGTCTAGGTAAGTTTAGAGCTCAGGTCGAGACCGGGCCTTT-GTCCGGCGCTCCCTTAGAGCCTACCTAGACTCAGCCGGCTCTCCACGC-TTTGCCTGACCCTGTTTGCTC-ACCTCTACGTCTTTGTTTCGTTTTCTGT--TCTGCGCCG
		</sequence>
		<sequence>
			<taxon idref="MPX14921"/>
			TTTCTCTACTTTTTAACGAAAAAGAGGCAGATGACA-CTGACCATGAGCCCCAAGTATCCCCCGGGGGCTTAGAGCCTCCCAGTGAAAAACATTTCCGCGAAACAGAAGTCT-GAAAAGGTCA--GGGCCCAGACT-GAGGCTCTGACGT--GAGACAGCTCAGCACCGGCTC-AGACTGGGCCCTGACGTG-TCCCCCT--AAAACGAATCATAAGCTCAGGCCTCCGGGAAGCCACCAGGAACCACCCATTTCCTCCCCATATTTGTCAAGCCGTCTTCAGGCGTTGACGACAACCCCTCACCTC----ATGGCACGCATACGGC-TCAAT-AAAATAACAGGAGTCTATAAAAGCGTGGAGACAGTTCAGGAGGGGG--CTCGCTTCTTTCCCTCACGCGCCCGCCGCCCTACCTGAGGCCGCCATCCAC-GCCGGTTGAGTCGC-GTTCTGCCGCCTCCCGCCTGTGGTGCCTCCTGAACTGCGTCCGCCGTCTAGGTAAGTTTAGAGCTCAGGTCGAGACCGGGCCTTT-GTCCGGCGCTCCCTTAGAGCCTACCTAGACTCAGCCGGCTCTCCACGC-TTTGCCTGACCCTGTTTGCTC-ACCTCTACGTCTTTGTTTCGTTTTCTGT--TCTGCGCCG
		</sequence>
		<sequence>
			<taxon idref="MPX14965"/>
			TTTCTCTACTTTTTAACGAAAAAGAGGCAGATGACA-CTGACCATGAGCCCCAAGTATCCCCCGGGGGCTTAGAGCCTCCCAGTGAAAAACATTTCCGCGAAACAGAAGTCT-GAAAAGGTCA--GGGCCCAGACT-GAGGCTCTGACGT--GAGACAGCTCAGCACCGGCTC-AGACTGGGCCCTGACGTG-TCCCCCT--AAAACGAATCATAAGCTCAGGCCTCCGGGAAGCCACCAGGAACCACCCATTTCCTCCCCATATTTGTCAAGCCGTCTTCAGGCGTTGACGACAACCCCTCACCTC----ATGGCACGCATACGGC-TCAAT-AAAATAACAGGAGTCTATAAAAGCGTGGAGACAGTTCAGGAGGGGG--CTCGCTTCTTTCCCTCACGCGCCCGCCGCCCTACCTGAGGCCGCCATCCAC-GCC-GTTGAGTCGCCGTTCTGCCGCCTCCCGCCTGTGGTGCCTCCTGAACTGCCTCCGCCGTCTAGGTAAGTTTAGAGCTCAGGTCGAGACCGGGCCTTT-GTCCGGCGCTCCCTTAGAGCCTACCTAGACTCAGCCGGCTCTCCACGC-TTTGCCTGACCCTGTTTGCTC-ACCTCTACGTCTTTGTTTCGTTTTCTGT--TCTGCGCCG
		</sequence>
		<sequence>
			<taxon idref="MPX15083"/>
			TTTCTCTACTTTTTAACGAAAAGGAGGCAGATGACA-CTGACCATGAGCCCCAAGTATCCCCCGGGGGCTTAGAGCCTCCCAGTGAAAAACATTTCCGCGAAACAGAAATCT-GAAAAGGTCA--GGGCCCAGACT-GAGGCTCTGACGT--GAGACAGCTCAGCACCGGCTC-AGACTGGGCCCTGACGTG-TCCCCCT--AAAACGAATCACAAGCTCAGGCCTCCGGGAAGCCACCGGGAACCACCCATTTCCTCCCCATATTTGTCAAGCCGTCTTCAGGCGTTGACGACAACCCCTCACCTC----ATGGCACGCATACGGC-TCAAT-AAAATAACAGGAGTCTATAAAAGCGTGGAGACAGTTCAGGAGGGGG--CTCGCTTCTTTCCCTCACGCGCCCGCCGCCCTACCTGAGGCCGCCATCCAC-GCCGGTTGAGTCGC-GTTCTGCCGCCTCCCGCCTGTGGTGCCTCCTGAACTGCGTCCGCCGTCTAGGTAAGTTTAGAGCTCAGGTCGAGACCGGGCCTTT-GTCCGGCGCTCCCTTAGAGCCTACCTAGACTCAGCCGGCTCTCCACGC-TTTGCCTGACCCTGTTTGCTC-ACCTCTACGTCTTTGTTTCGTTTTCTGT--TCTGCGCCG
		</sequence>
		<sequence>
			<taxon idref="MPX15212"/>
			TTTCTCTACTTTTTAACGAAAAGGAGGCAGATGACA-CTGACCATGAGCCCCAAATATCCCCCGGGGGCTTAGAGCCTCCCAGTGAAAAACATTTCCGCGAAACAGAAGTCT-GAAAAGGTCA--GGGCCCAGACTAAAGGCTCTGACGT--GAGACAGCTCAGCACCGGCTC-AGACTGGGCCCTGACGTG-TCCCCCT--AAAGCGAATCATAAGCTCAGACCTCCGGGAAGCCACCGGGAACCACCCATTTCCTCCCCATATTTGTCAAGCCGTCTTCAGGCGTTGACGACAACCCCTCACCCC----ATGGCACGCATACGGC-TCAAT-AAAATAACAGGAGTCTATAAAAGCGTGGAGACAGTTCAGGAGGGGG--CTCGCTTCTTTCCCTCACGCGCCCGCCGCCCTACCTGAGGCCGCCATCCAC-GCCGGTTGAGTCGC-GTTCTGCCGCCTCCCGCCTGTGGTGCCTCCTGAACTGCGTCCGCTGTCTAGGTAAGTTTAGAGCTCAGGTCGAGACCGGGCCTTT-GTCCGGCGCTCCCTTAGAGCCTACCTAGACCCAGCCGGCTCTCCACGC-TTTGCCTGACCCTGCTTGCTC-ACCTCTACGTCTTTGTTTCGTTTTCTGT--TCTGCGCCG
		</sequence>
		<sequence>
			<taxon idref="MPX15816"/>
			TTTCTCTACTTTTTAACGAAAAGGAGGCAGATGACA-CTGACCATGAGCCCCAAGTATCCCCCGGGGGCTTAGAGCCTCCCAGTGAAAAACATTTCCGCGAAACAGAAGTCT-GAAAAGGTCA--GGGCCCAGACT-GAGGCTCTGACGT--GAGACAGCTCAGCACCGGCTC-AGACTGGGCCCTGACGTG-TCCCCCT--AAAACGAATCATAAGCTCAGGCCTCCGGGAAGCCACCGGGAACCACCCATTTCCTCCCCATATTTGTCAAGCCGTCTTCAGGCATTGACGACAACCCCTCACCTC----ATGGCACGCATACGGC-TCAAT-AAAATAACAGGAGTCTATAAAAGCGTGGAGACAGTTCAGGAGGGGG--CTCGCTTCTTTCCCTCACGCGCCCGCCGCCCTACCTGAGGCCGCCATCCAC-GCCGGTTGAGTCGC-GTTCTGCCGCCTCCCGCCTGTGGTGCCTCCTGAACTGCGTCCGCCGTCTAGGTAAGTTTAGAGCTCAGGTCGAGACCGGGCCTTT-GTCCGGCGCTCCCTTAGAGCCTACCTAGACTCAGCCGGCTCTCCACGC-TTTGCCTGACCCTGTTTGCTC-ACCTCTACGTCTTTGTTTCGTTTTCTGT--TCTGCGCCG
		</sequence>
		<sequence>
			<taxon idref="MPX15820"/>
			TTTCTCTACTTTTTAACGAAAAAGAGGCAGATGACA-CTGACCATGAGCCCCAAGTATCCCCCGGGGGCTTAGAGCCTCCCAGTGAAAAACATTTCCGCGAAACAGAAGTCT-GAAAAGGTCA--GGGCCCAGACT-GAGGCTCTGACGT--GAGACAGCTCAGCACCGGCTC-AGACTGGGCCCTGACGTG-TCCCCCT--AAAACGAATCATAAGCTCAGGCCTCCGGGAAGCCACCGGGAACCACCCATTTCCTCCCCATATTTGTCAAGCCGTCTTCAGGCATTGACGACAACCCCTCACCTC----ATGGCACGCATACGGC-TCAAT-AAAATAACAGGAGTCTATAAAAGCGTGGAGACAGTTCAGGAGGGGG--CTCGCTTCTTTCCCTCACGCGCCCGCCGCCCTACCTGAGGCCGCCATCCAC-GCCGGTTGAGTCGC-GTTCTGCCGCCTCCCGCCTGTGGTGCCTCCTGAACTGCGTCCGCCGTCTAGGTAAGTTTAGAGCTCAGGTCGAGACCGGGCCTTT-GTCCGGCGCTCCCTTAGAGCCTACCTAGACTCAGCCGGCTCTCCACGC-TTTGCCTGACCCTGTTTGCTC-ACCTCTACGTCTTTGTTTCGTTTTCTGT--TCTGCGCCG
		</sequence>
		<sequence>
			<taxon idref="MPX15993"/>
			TTTCTCTACTTTTTAACGAAAAAGAGGCAGATGACA-CTGACC-TGAGCCCCAAGTATCCCCCGGGGGCTTAGAGCCTCCCAGTGAAAAACATTTCCGCGAAACAGAAGTCT-GAAAAGGTCA--GGGCCCAGACT-GAGGCTCTGACGT--GAGACAGCTCAGCACCGGCTC-AGACTGGGCCCTGACGTG-TCCCCCT--AAAACGAATCATAAGCTCAGGCCTCCGGGAAGCCACCGGGAACCACCCATTTCCTCCCCATATTTGTCAAGCCGTCTTCAGGCATTGACGACAACCCCTCACCTC----ATGGCACGCATACGGC-TCAAT-AAAATAACAGGAGTCTATAAAAGCGTGGAGACAGTTCAGGAGGGGG--CTCGCTTCTTTCCCTCAGGCGCCCGCCGCCCTACCTGAGGCCGCCATCCAC-GCCGGTTGAGTCGC-GTTCTGCCGCCTCCCGCCTGTGGTGCCTCCTGAACTGCGTCCGCTGTCTAGGTAAGTTTAAAGCTCAGGTCGAGACCGGGCCTTT-GTCCGGCGCTCCCTTAGAGCCTACCTAGACCCAGCCGGCTCTCCACGC-TTTGCCTGACCCTGCTTGCTC-ACCTCTACGTCTTTGTTTCGTTTTCTGT--TCTGCGCCG
		</sequence>
		<sequence>
			<taxon idref="MPX17021"/>
			TTTCTCTACTTTTTAACGAAAAGGAGGCAGATGACA-CTGACCATGAGCCCCAAGTATCCCCCGGGGGCTTAGAGCCTCCCAGTGAAAAACATTTCCGCGAAACAGAAGTCT-GAAAAGGTCA--GGGCCCAGACT-GAGGCTCTGACGT--GAGACAGCTCAGCACCGGCTC-AGACTGGGCCCTGACGTG-TCCCCCT--AAAACGAATCATAAGCTCAGGCCTCCGGGAAGCCACCGGGAACCACCCATTTCCTCCCCATATTTGTCAAGCCGTCTTCAGGCATTGACGACAACCCCTCACCTC----ATGGCACGCATACGGC-TCAAT-AAAATAACAGGAGTCTATAAAAGCGTGGAGACAGTTCAGGAGGGGG--CTCGCTTCTTTCCCTCACGCGCCCGCCGCCCTACCTGAGGCCGCCATCCAC-GCCGGTTGAGTCGC-GTTCTGCCGCCTCCCGCCTGTGGTGCCTCCTGAACTGCGTCCGCCGTCTAGGTAAGTTTAGAGCTCAGGTCGAGACCGGGCCTTT-GTCCGGCGCTCCCTTAGAGCCTACCTAGACTCAGCCGGCTCTCCACGC-TTTGCCTGACCCTGTTTGCTC-ACCTCTACGTCTTTGTTTCGTTTTCTGT--TCTGCGCCG
		</sequence>
		<sequence>
			<taxon idref="MPX17360"/>
			TTTCTCTACTTTTTAACGAAAAGGAGGCAGATGACA-CTGACCATGAGCCCCAAGTATCCCCCGGGGGCTTAGAGCCTCCCAGTGAAAAACATTTCCGCGAAACAGAAATCT-GAAAAGGTCA--GGGCCCAGACT-GAGGCTCTGACGT--GAGACAGCTCAGCACCGGCTC-AGACTGGGCCCTGACGTG-TCCCCCT--AAAACGAATCACAAGCTCAGGCCTCCGGGAAGCCACCGGGAACCACCCATTTCCTCCCCATATTTGTCAAGCCGTCTTCAGGCGTTGACGACAACCCCTCACCTC----ATGGCACGCATACGGC-TCAAT-AAAATAACAGGAGTCTATAAAAGCGTGGAGACAGTTCAGGAGGGGG--CTCGCTTCTTTCCCTCACGCGCCCGCCGCCCTACCTGAGGCCGCCATCCAC-GCCGGTTGAGTCGC-GTTCTGCCGCCTCCCGCCTGTGGTGCCTCCTGAACTGCGTCCGCCGTCTAGGTAAGTTTAGAGCTCAGGTCGAGACCGGGCCTTT-GTCCGGCGCTCCCTTAGAGCCTACCTAGACTCAGCCGGCTCTCCACGC-TTTGCCTGACCCTGTTTGCTC-ACCTCTACGTCTTTGTTTCGTTTTCTGT--TCTGCGCCG
		</sequence>
		<sequence>
			<taxon idref="MPX17393"/>
			TTTCTCTACTTTTTAACGAAAAAGAGGCAGATGACA-CTGACCATGAGCCCCAAGTATCCCCCGGGGGCTTAGAGCCTCCCAGTGAAAAACATTTCCGCGAAACAGAAATCT-GAAAAGGTCA--GGGCCCAGACT-GAGGCTCTGACGT--GAGACAGCTCAGCACCGGCTC-AGACTGGGCCCTGACGTG-TCCCCCT--AAAACGAATCACAAGCTCAGGCCTCCGGGAAGCCACCGGGAACCACCCATTTCCTCCCCATATTTGTCAAGCCGTCTTCAGGCGTTGACGACAACCCCTCACCTC----ATGGCACGCATACGGC-TCAAT-AAAATAACAGGAGTCTATAAAAGCGTGGAGACAGTTCAGGAGGGGG--CTCGCTTCTTTCCCTCACGCGCCCGCCGCCCTACCTGAGGCCGCCATCCAC-GCCGGTTGAGTCGC-GTTCTGCCGCCTCCCGCCTGTGGTGCCTCCTGAACTGCGTCCGCCGTCTAGGTAAGTTTAGAGCTCAGGTCGAGACCGGGCCTTT-GTCCGGCGCTCCCTTAGAGCCTACCTAGACTCAGCCGGCTCTCCACGC-TTTGCCTGACCCTGTTTGCTC-ACCTCTACGTCTTTGTTTCGTTTTCTGT--TCTGCGCCG
		</sequence>
		<sequence>
			<taxon idref="MPX18690"/>
			TTTCTCTACTTTTTAACGAAAAAGAGGCAGATGACA-CTGACCATGAGCCCCAAGTATCCCCCGGGGGCTTAGAGCCTCCCAGTGAAAAACATTTCCGCGAAACAGAAGTCT-GAAAAGGTCA--GGGCCCAGACT-GAGGCTCTGACGT--GAGACAGCTCAGCACCGGCTC-AGACTGGGCCCTGACGTG-TCCCCCT--AAAACGAATCATAAGCTCAGGCCTCCGGGAAGCCACCAGGAACCACCCATTTCCTCCCCATATTTGTCAAGCCGTCTTCAGGCGTTGACGACAACCCCTCACCTC----ATGGCACGCATACGGC-TCAAT-AAAATAACAGGAGTCTATAAAAGCGTGGAGACAGTTCAGGAGGGGG--CTCGCTTCTTTCCCTCACGCGCCCGCCGCCCTACCTGAGGCCGCCATCCAC-GCCGGTTGAGTCGC-GTTCTGCCGCCTCCCGCCTGTGGTGCCTCCTGAACTGCGTCCGCCGTCTAGGTAAGTTTAGAGCTCAGGTCGAGACCGGGCCTTT-GTCCGGCGCTCCCTTAGAGCCTACCTAGACTCAGCCGGCTCTCCACGC-TTTGCCTGACCCTGTTTGCTC-ACCTCTACGTCTTTGTTTCGTTTTCTGT--TCTGCGCCG
		</sequence>
		<sequence>
			<taxon idref="MPX19202"/>
			TTTCTCTACTTTTTAACGAAAAAGAGGCAGATGACA-CTGACCATGAGCCCCAAGTATCCCCCGGGGGCTTAGAGCCTCCCAGTGAAAAACATTTCCGCGAAACAGAAGTCT-GAAAAGGTCA--GGGCCCAGACT-GAGGCTCTGACGT--GAGACAGCTCAGCACCGGCTC-AGACTGGGCCCTGACGTG-TCCCCCT--AAAACGAATCATAAGCTCAGGCCTCCGGGAAGCCACCAGGAACCACCCATTTCCTCCCCATATTTGTCAAGCCGTCTTCAGGCGTTGACGACAACCCCTCACCTC----ATGGCACGCATACGGC-TCAAT-AAAATAACAGGAGTCTATAAAAGCGTGGAGACAGTTCAGGAGGGGG--CTCGCTTCTTTCCCTCACGCGCCCGCCGCCCTACCTGAGGCCGCCATCCAC-GCCGGTTGAGTCGC-GTTCTGCCGCCTCCCGCCTGTGGTGCCTCCTGAACTGCGTCCGCCGTCTAGGTAAGTTTAGAGCTCAGGTCGAGACCGGGCCTTT-GTCCGGCGCTCCCTTAGAGCCTACCTAGACTCAGCCGGCTCTCCACGC-TTTGCCTGACCCTGTTTGCTC-ACCTCTACGTCTTTGTTTCGTTTTCTGT--TCTGCGCCG
		</sequence>
		<sequence>
			<taxon idref="MPX19924"/>
			TTTCTCTACTTTTTAACGAAAAAGAGGCGGATGACA-CTGACCATGAGCCCCAAATATCCCCCGGGGGCTTAGAGCCTCCCAGTGAAAAACATTTCCGCGAAACAGAAGTCT-GAAAAGGTCA--GGGCCCAGACT-AAGGCTCTGACGT--GAGACAGCTCAGCACCGGCTC-AGACTGGGCCCTGACGTG-TCCCCCT--AAAGCGAATCATAAGCTCAGACCTCCGGGAAGCCACCGGGAACCACCCATTTCCTCCCCATATTTGTCAAGCCGTCTTCAGGCGTTGACGACAACCCCTCACCTC----ATGGCACGCATACGGC-TCAAT-AAAATAACAGGAGTCTATAAAAGCGTGGAGACAGTTCAGGAGGGGG--CTCGCTTCTTTCCCTCACGCGCCCGCCGCCCTACCTGAGGCCGCCATCCAC-GCCGGTTGAGTCGC-GTTCTGCCGCCTCCCGCCTGTGGTGCCTCCTGAACTGCGTCCGCTGTCTAGGTAAGTTTAGAGCTCAGGTCGAGACCGGGCCTTT-GTCCGGCGCTCCCTTAGAGCCTACCTAGACCCAGCCGGCTCTCCACGC-TTTGCCTGACCCTGCTTGCTC-ACCTCTACGTCTTTGTTTCGTTTTCTGT--TCTGCGCCG
		</sequence>
		<sequence>
			<taxon idref="MPX20031"/>
			TTTCTCTACTTTTTAACGAAAAGGAGGCAGATGACA-CTGACCATGAGCCCCAAGTATCCCCCGGGGGCTCAGAGCCTCCCAGTGAAAAACATTT-CGCGAAACAGAAGTCT-GAAAAGGTCA--GGGCCCAGACT-GAGGCTCTGACGT--GAGACAGCTCAGCACCGGCTC-AGACTGGGCCCTGACGTG-TCCCCCT--AAAACGAATCATAAGCTCAGGCCTCCGGGAAGCCACCAGGAACCACCCATTTCCTCCCCATATTTGTCAAGCCGTCTTCAGGCGTTGACGACAACCCCTCACCTC----ATGGCACGCATACGGC-TCAAT-AAAATAACAGGAGTCTATAAAAGCGTGGAGACAGTTCAGGAGGGGG--CTCGCTTCTTTCCCTCACGCGCCCGCCGCCCTACCTGAGGCCGCCATCCAC-GCCGGTTGAGTCGC-GTTCTGCCGCCTCCCGCCTGTGGTGCCTCCTGAACTGCGTCCGCCGTCTAGGTAAGTTTAGAGCTCAGGTCGAGACCGGGCCTTT-GTCCGGCGCTCCCTTAGAGCCTACCTAGACTCAGCCGGCTCTCCACGC-TTTGCCTGACCCTGTTTGCTC-ACCTCTACGTCTTTGTTTCGTTTTCTGT--TCTGCGCCG
		</sequence>
		<sequence>
			<taxon idref="MPX20064"/>
			TTTCTCTACTTTTTAACGAAAAGGAGGCAGATGACA-CTGACCATGAGCCCCAAGTATCCCCCGGGGGCTCAGAGCCTCCCAGTGAAAAACATTTCCGCGAAACAGAAGTCT-GAAAAGGTCA--GGGCCCAGACT-GAGGCTCTGACGT--GAGACAGCTCAGCACCGGCTC-AGACTGGGCCCTGACGTG-TCCCCCT--AAAACGAATCATAAGCTCAGGCCTCCGGGAAGCCACCAGGAACCACCCATTTCCTCCCCATATTTGTCAAGCCGTCTTCAGGCGTTGACGACAACCCCTCACCTC----ATGGCACGCATACGGC-TCAAT-AAAATAACAGGAGTCTATAAAAGCGTGGAGACAGTTCAGGAGGGGG--CTCGCTTCTTTCCCTCACGCGCCCGCCGCCCTACCTGAGGCCGCCATCCAC-GCCGGTTGAGTCGC-GTTCTGCCGCCTCCCGCCTGTGGTGCCTCCTGAACTGCGTCCGCCGTCTAGGTAAGTTTAGAGCTCAGGTCGAGACCGGGCCTTT-GTCCGGCGCTCCCTTAGAGCCTACCTAGACTCAGCCGGCTCTCCACGC-TTTGCCTGACCCTGTTTGCTC-ACCTCTACGTCTTTGTTTCGTTTTCTGT--TCTGCGCCG
		</sequence>
		<sequence>
			<taxon idref="MPX20296"/>
			TTTCTCTACTTTTTAACGAAAAGGAGGCAGATGACA-CTGACCATGAGCCCCAAGTATCCCCCGGGGGCTTAGAGCCTCCCAGTGAAAAACATTTCCGCGAAACAGAAGTCT-GAAAAGGTCA--GGGCCCAGACT-AAGGCTCTGACGT--GAGACAGCTCAGCACCAGCTC-AGACTGGGCCCTGACGTG-TCCCCCT--AAAGCGAATCATAAGCTCAGACCTCCGGGAAGCCACCGGGAACCACCCATTTCCTCCCCATATTTGTCAAGCCGTCTTCAGGCGTTGACGACAACCCCTCACCTC----ATGGCACGCATACGGC-TCAAT-AAAATAACAGGAGTCTATAAAAGCGTGGAGACAGTTCAGGAGGGGG--CTCGCTTCTTTCCCTCACGCGCCCGCCGCCCTACCTGAGGCCGCCATCCAC-GCCGGTTGAGTCGC-GTTCTGCCGCCTCCCGCCTGTGGTGCCTCCTGAACTGCGTCCGCCGTCTAGGTAAGTTTAGAGCTCAGGTCGAGACCGGGCCTTT-GTCCGGCGCTCCCTTAGAGCCTACCTAGACTCAGCCGGCTCTCCACGC-TTTGCCTGACCCTGCTTGCTC-ACCTCTACGTCTTTGTTTCGTTTTCTGT--TCTGCGCCG
		</sequence>
		<sequence>
			<taxon idref="MPX20300"/>
			TTTCTCTACTTTTTAACGAAAAAGAGGCAGATGACA-CTGACCATGAGCCCCAAGTATCCCCCGGGGGCTCAGAGCCTCCCAGTGAAAAACATTTCCGCGAAACAGAAGTCT-GAAAAGGTCA--GGGCCCAGACT-GAGGCTCTGACGT--GAGACAGCTCAGCACCGGCTC-AGACTGGGCCCTGACGTG-TCCCCCT--AAAACGAATCATAAGCTCAGGCCTCCGGGAAGCCACCAGGAACCACCCATTTCCTCCCCATATTTGTCAAGCCGTCTTCAGGCGTTGACGACAACCCCTCACCTC----ATGGCACGCATACGGC-TCAAT-AAAATAACAGGAGTCTATAAAAGCGTGGAGACAGTTCAGGAGGGGG--CTCGCTTCTTTCCCTCACGCGCCCGCCGCCCTACCTGAGGCCGCCATCCAC-GCCGGTTGAGTCGC-GTTCTGCCGCCTCCCGCCTGTGGTGCCTCCTGAACTGCGTCCGCCGTCTAGGTAAGTTTAGAGCTCAGGTCGAGACCGGGCCTTT-GTCCGGCGCTCCCTTAGAGCCTACCTAGACTCAGCCGGCTCTCCACGC-TTTGCCTGACCCTGTTTGCTC-ACCTCTACGTCTTTGTTTCGTTTTCTGT--TCTGCGCCG
		</sequence>
		<sequence>
			<taxon idref="MPX21335"/>
			TTTCTCTACTTTTTAACGAAAAAGAGGGAGATGACA-CTGACCATGAGCCCCAAGTATCCCCCGGGGGCTTAGAGCCTCCCAGTGAAAAACATTTCCGCGAAACAGAAGTCT-GAAAAGGTCA--GGGCCCAGACT-GAGGCTCTGACGT--GAGACAGCTCAGCACCGGCTC-AGACTGGGCCCTGACGTG-TCCCCCT--AAAACGAATCATAAGCTCAGGCCTCCGGGAAGCCACCAGGAACCACCCATTTCCTCCCCATATTTGTCAAGCCGTCTTCAGGCGTTGACGACAACCCCTCACCTC----ATGGCACGCATACGGC-TCAAT-AAAATAACAGGAGTCTATAAAAGCGTGGAGACAGTTCAGGAGGGGG--CTCGCTTCTTTCCCTCACGCGCCCGCCGCCCTACCTGAGGCCGCCATCCAC-GCCGGTTGAGTCGC-GTTCTGCCGCCTCCCGCCTGTGGTGCCTCCTGAACTGCGTCCGCCGTCTAGGTAAGTTTAGAGCTCAGGTCGAGACCGGGCCTTT-GTCCGGCGCTCCCTTAGAGCCTACCTAGACTCAGCCGGCTCTCCACGC-TTTGCCTGACCCTGTTTGCTC-ACCTCTACGTCTTTGTTTCGTTTTCTGT--TCTGCGCCG
		</sequence>
		<sequence>
			<taxon idref="MPX21663"/>
			TTTCTCTACTTTTTAACGAAAAAGAGGCAGATGACA-CTGACCATGAGCCCCAAGTATCCCCCGGGGGCTTAGAGCCTCCCAGTGAAAAACATTTCCGCGAAACAGAAGTCT-GAAAAGGTCA--GGGCCCAGACT-GAGGCTCTGACGT--GAGACAGCTCAGCACCGGCTC-AGACTGGGCCCTGACGTG-TCCCCCT--AAAACGAATCATAAGCTCAGGCCTCCGGGAAGCCACCAGGAACCACCCATTTCCTCCCCATATTTGTCAAGCCGTCTTCAGGCGTTGACGACAACCCCTCACCTC----ATGGCACGCATACGGC-TCAAT-AAAATAACAGGAGTCTATAAAAGCGTGGAGACAGTTCAGGAGGGGG--CTCGCTTCTTTCCCTCACGCGCCCGCCGCCCTACCTGAGGCCGCCATCCAC-GCCGGTTGAGTCGC-GTTCTGCCGCCTCCCGCCTGTGGTGCCTCCTGAACTGCGTCCGCCGTCTAGGTAAGTTTAGAGCTCAGGTCGAGACCGGGCCTTT-GTCCGGCGCTCCCTTAGAGCCTACCTAGACTCAGCCGGCTCTCCACGC-TTTGCCTGACCCTGTTTGCTC-GCCTCTACGTCTTTGTTTCGTTTTCTGT--TCTGCGCCG
		</sequence>
		<sequence>
			<taxon idref="MPX23030"/>
			TTTCTCTACTTTTTAACGAAAAAGAGGCAGATGACA-CTAACCATGAGCCCCAAGTATCCCCCGGGGGCTTAGAGCCTCCCAGTGAAAAACATTTCCGCGAAACAGAAGTCT-GAAAAGGTCA--GGGCCCAGACT-GAGGCTCTGACGT--GAGACAGCTCAGCACCGGCTC-AGACTGGGCCCTGACGTG-TCCCCCT--AAAACGAATCACAAGCTCAGGCCTCCGGGAAGCCACCGGGAACCACCCATTTCCTCCCCATATTTGTCAAGCCGTCTTCAGGCGTTGACGACAACCCCTCACCTC----ATGGCACGCATACGGC-TCAAT-AAAATAACAGGAGTCTATAAAAGCGTGGAGACAGTTCAGGAGGGGGCTCTCGCTTCTTTCCCTCACGCGCCCGCCGCCCTACCTGAGGCCGCCATCCAC-GCCGGTTGAGTCGC-GTTCTGCCGCCTCCCGCCTGTGGTGCCTCCTGAACTGCGTCCGCCGTCTAGGTAAGTTTAGAGCTCAGGTCGAGACCGGGCCTTT-GTCCGGCGCTCCCTTAGAGCCTACCTAGACTCAGCCGGCTCTCCACGC-TTTGCCTGACCCTGTTTGCTC-ACCTCTACGTCTTTGTTTCGTTTTCTGT--TCTGCGCCG
		</sequence>
		<sequence>
			<taxon idref="MPX23074"/>
			TTTCTCTACTTTTTAACGAAAAAGAGGCAGATGACA-CTAACCATGAGCCCCAAGTATCCCCCGGGGGCTTAGAGCCTCCCAGTGAAAAACATTTCCGCGAAACAGAAGTCT-GAAAAGGTCA--GGGCCCAGACT-GAGGCTCTGACGT--GAGACAGCTCAGCACCGGCTC-AGACTGGGCCCTGACGTG-TCCCCCT--AAAACGAATCACAAGCTCAGGCCTCCGGGAAGCCACCGGGAACCACCCATTTCCTCCCCATATTTGTCAAGCCGTCTTCAGGCGTTGACGACAACCCCTCACCTC----ATGGCACGCATACGGC-TCAAT-AAAATAACAGGAGTCTATAAAAGCGTGGAGACAGTTCAGGAGGGGGCTCTCGCTTCTTTCCCTCACGCGCCCGCCGCCCTACCTGAGGCCGCCATCCAC-GCCGGTTGAGTCGC-GTTCTGCCGCCTCCCGCCTGTGGTGCCTCCTGAACTGCGTCCGCCGTCTAGGTAAGTTTAGAGCTCAGGTCGAGACCGGGCCTTT-GTCCGGCGCTCCCTTAGAGCCTACCTAGACTCAGCCGGCTCTCCACGC-TTTGCCTGACCCTGTTTGCTC-ACCTCTACGTCTTTGTTTCGTTTTCTGT--TCTGCGCCG
		</sequence>
		<sequence>
			<taxon idref="MPX24813"/>
			TTTCTCTACTTTTTAACGAAAAAGAGGCAGATGACA-CTGACCATGAGCCCCAAGTATCCCCCGGGGGCTTAGAGCCTCCCAGTGAAAAACATTTCCGCGAAACAGAAGTCT-GAAAAGGTCA--GGGCCCAGACT-GAGGCTCTGACGT--GAGACAGCTCAGCACCGGCTC-AGACTGGGCCCTGACGTG-TCCCCCT--AAAACGAATCATAAGCTCAGGCCTCCGGGAAGCCACCAGGAACCACCCATTTCCTCCCCATATTTGTCAAGCCGTCTTCAGGCGTTGACGACAACCCCTCACCTC----ATGGCACGCATACGGC-TCAAT-AAAATAACAGGAGTCTATAAAAGCGTGAAGACAGTTCAGGAGGGGG--CTCGCTTCTTTCCCTCACGCGCCCGCCGCCCTACCTGAGGCCGCCATCCAC-ACCGGTTGAGTCGC-GTTCTGCCGCCTCCCGCCTGTGGTGCCTCCTGAACTGCGTCCGCCGTCTAGGTAAGTTTAGAGCTCAGGTCGAGACCGGGCCTTT-GTCCGGCGCTCCCTTAGAGCCTACCTAGACTCAGCCGGCTCTCCACGC-TTTGCCTGACCCTGTTTGCTC-ACCTCTACGTCTTTGTTTCGTTTTCTGT--TCTGCGCCG
		</sequence>
		<sequence>
			<taxon idref="MPX26014"/>
			TTTCTCTACTTTTTAACGAAAAAGAGGCAGATGACA-CTGACCATGAGCCCCAAGTATCCCCCGGGGGCTTAGAGCCTCCCAGTGAAAAACATTTCCGCGAAACAGAAGTCT-GAAAAGGTCA--AGGCCCAGACT-GAGGCTCTGACGT--GAGACAGCTCAGCACCGGCTC-AGACTGGGCCCTGACGTG-TCCCCCT--AAAACGAATCATAAGCTCAGGCCTCCGGGAAGCCACCGGGAACCACCCATTTCCTCCCCATATTTGTCAAGCCGTCTTCAGGCGTTGACGACAACCCCTCACCTC----ATGGCACGCATACGGC-TCAAT-AAAATAACAGGAGTCTATAAAAGCGTGGAGACAGTTCAGGAGGGGG--CTCGCTTCTTTCCCTCACGCGCCCGCCGCCCTACCTGAGGCCGCCATCCAC-GCCGGTTGAGTCGC-GTTCTGCCGCCTCCCGCCTGTGGTGCCTCCTGAACTGCGTCCGCCGTCTAGGTAAGTTTAGAGCTCAGGTCGAGACCGGGCCTTT-GTCCGGCGCTCCCTTAGAGCCTACCTAGACTCAGCCGGCTCTCCACGC-TTTGCCTGACCCTGTTTGCTC-ACCTCTACGTCTTTGTTTCGTTTTCTGT--TCTGCGCCG
		</sequence>
		<sequence>
			<taxon idref="MPX26773"/>
			TTTCTCTACTTTTTAACGAAAAAGAGGCGGATGACA-CTGACCATGAGCCCCAAATATCCCCCGGGGGCTTAGAGCCTCCCAGTGAAAAACATTTCCGCGAAACAGAAGTCT-GAAAAGGTCA--GGGCCCAGACTAAAGGCTCTGACGT--GAGACAGCTCAGCACCGGCTC-AGACTGGGCCCTGACGTG-TCCCCCT--AAAGCGAATCATAAGCTCAGACCTCCGGGAAGCCACCGGGAACCACCCATTTCCTCCCCATATTTGTCAAGCCGTCTTCAGGCGTTGACGACAACCCCTCACCTC----ATGGCACGCATACGGC-TCAAT-AAAATAACAGGAGTCTATAAAAGCGTGGAGACAGTTCAGGAGGGGG--CTCGCTTCTTTCCCTCACGCGCCCGCCGCCCTACCTGAGGCCGCCATCCAC-GCCGGTTGAGTCGC-GTTCTGCCGCCTCCCGCCTGTGGTGCCTCCTGAACTGCGTCCGCTGTCTAGGTAAGTTTAGAGCTCAGGTCGAGACCGGGCCTTT-GTCCGGCGCTCCCTTAGAGCCTACCTAGACCCAGCCGGCTCTCCACGC-TTTGCCTGACCCTGCTTGCTC-ACCTCTACGTCTTTGTTTCGTTTTCTGT--TCTGCGCCG
		</sequence>
		<sequence>
			<taxon idref="MPX27123"/>
			TTTCTCTACTTTTTAACGAAAAAGAGGCGGATGACA-CTGACCATGAGCCCCAAATATCCCCCGGGGGCTTAGAGCCTCCCAGTGAAAAACATTTCCGCGAAACAGAAGTCT-GAAAAGGTCA--GGGCCCAGACTAAAGGCTCTGACGT--GAGACAGCTCAGCACCGGCTC-AGACTGGGCCCTGACGTG-TCCCCCT--AAAGCGAATCATAAGCTCAGACCTCCGGGAAGCCACCGGGAACCACCCATTTCCTCCCCATATTTGTCAAGCCGTCTTCAGGCGTTGACGACAACCCCTCACCTC----ATGGCACGCATACGGC-TCAAT-AAAATAACAGGAGTCTATAAAAGCGTGGAGACAGTTCAGGAGGGGG--CTCGCTTCTTTCCCTCACGCGCCCGCCGCCCTACCTGAGGCCGCCATCCAC-GCCGGTTGAGTCGC-GTTCTGCCGCCTCCCGCCTGTGGTGCCTCCTGAACTGCGTCCGCTGTCTAGGTAAGTTTAGAGCTCAGGTCGAGACCGGGCCTTT-GTCCGGCGCTCCCTTAGAGCCTACCTAGACCCAGCCGGCTCTCCACGC-TTTGCCTGACCCTGCTTGCTC-ACCTCTACGTCTTTGTTTCGTTTTCTGT--TCTGCGCCG
		</sequence>
		<sequence>
			<taxon idref="MPX27134"/>
			TTTCTCTACTTTTTAACGAAAAAGAGGCGGATGACA-CTGACCATGAGCCCCAAATATCCCCCGGGGGCTTAGAGCCTCCCAGTGAAAAACATTTCCGCGAAACAGAAGTCT-GAAAAGGTCA--GGGCCCAGACTAAAGGCTCTGACGT--GAGACAGCTCAGCACCGGCTC-AGACTGGGCCCTGACGTG-TCCCCCT--AAAGCGAATCATAAGCTCAGACCTCCGGGAAGCCACCGGGAACCACCCATTTCCTCCCCATATTTGTCAAGCCGTCTTCAGGCGTTGACGACAACCCCTCACCTC----ATGGCACGCATACGGC-TCAAT-AAAATAACAGGAGTCTATAAAAGCGTGGAGACAGTTCAGGAGGGGG--CTCGCTTCTTTCCCTCACGCGCCCGCCGCCCTACCTGAGGCCGCCATCCAC-GCCGGTTGAGTCGC-GTTCTGCCGCCTCCCGCCTGTGGTGCCTCCTGAACTGCGTCCGCTGTCTAGGTAAGTTTAGAGCTCAGGTCGAGACCGGGCCTTT-GTCCGGCGCTCCCTTAGAGCCTACCTAGACCCAGCCGGCTCTCCACGC-TTTGCCTGACCCTGCTTGCTC-ACCTCTACGTCTTTGTTTCGTTTTCTGT--TCTGCGCCG
		</sequence>
		<sequence>
			<taxon idref="MPX27576"/>
			TTTCTCTACTTTTTAACGAAAAAGAGGCAGATGACA-CTGACCATGAGCCCCAAGTATCCCCCGGGGGCTTAGAGCCTCCCAGTGAAAAACATTTCCGCGAAACAGAAGTCT-GAAAAGGTCA--GGGCCCAGACT-GAGGCTCTGACGT--GAGACAGCTCAGCACCGGCTC-AGACTGGGCCCTGACGTG-TCCCCCT--AAAACGAATCATAAGCTCAGGCCTCCGGGAAGCCACCAGGAACCACCCATTTCCTCCCCATATTTGTCAAGCCGTCTTCAGGCGTTGACGACAACCCCTCACCTC----ATGGCACGCATACGGC-TCAAT-AAAATAACAGGAGTCTATAAAAGCGTGGAGACAGTTCAGGAGGGGG--CTCGCTTCTTTCCCTCACGCGCCCGCCGCCCTACCTGAGGCCGCCATCCAC-GCCGGTTGAGTCGC-GTTCTGCCGCCTCCCGCCTGTGGTGCCTCCTGAACTGCGTCCGCCGTCTAGGTAAGTTTAGAGCTCAGGTCGAGACCGGGCCTTT-GTCCGGCGCTCCCTTAGAGCCTACCTAGACTCAGCCGGCTCTCCACGC-TTTGCCTGACCCTGTTTGCTC-ACCTCTACGTCTTTGTTTCGTTTTCTGT--TCTGCGCCG
		</sequence>
		<sequence>
			<taxon idref="MPX27635"/>
			TTTCTCTACTTTTTAACGAAGAAGAGGCAGATGACA-CTGACCATGAGCCCCAAGTATCCCCCGGGGGCTCAGAGCCTCCCAGTGAAAAACATTTCCGCGAAACAGAAGTCT-GAAAAGGTCA--GGGCCCAGACT-GAGGCTCTGACGT--GAGACAGCTCAGCACCGGCTC-AGACTGGGCCCTGACGTG-TCCCCCT--AAAACGAATCATAAGCTCAGGCCTCCGGGAAGCCACCAGGAACCACCCATTTCCTCCCCATATTTGTCAAGCCGTCTTCAGGCGTTGACGACAACCCCTCACCTC----ATGGCACGCATACGGC-TCAAT-AAAATAACAGGAGTCTATAAAAGCGTGGAGACAGTTCAGGAGGGGG--CTCGCTTCTTTCCCTCACGCGCCCGCCGCCCTACCTGAGGCCGCCATCCAC-GCCGGTTGAGTCGC-GTTCTGGCGCCTCCCGCCTGTGGTGCCTCCTGAGCTGCGTCCGCCGTCTAGGTAAGTTTAGAGCTCAGGTCGAGACCGGGCCTTT-GTCCGGCGCTCCCTTAGAGCCTACCTAGACTCAGCCGGCTCTCCACGC-TTTGCCTGACCCTGTTTGCTC-ACCTCTACGTCTTTGTTTCGTTTTCTGT--TCTGCGCCG
		</sequence>
		<sequence>
			<taxon idref="MPX27672"/>
			TTTCTCTACTTTTTAACGAAAAAGAGGCGGATGACA-CTGACCATGAGCCCCAAATATCCCCCGGGGGCTTAGAGCCTCCCAGTGAAAAACATTTCCGCGAAACAGAAGTCT-GAAAAGGTCA--GGGCCCAGACT-AAGGCTCTGACGT--GAGACAGCTCAGCACCGGCTC-AGACTGGGCCCTGACGTG-TCCCCCT--AAAGCGAATCATAAGCTCAGACCTCCGGGAAGCCACCGGGAACCACCCATTTCCTCCCCATATTTGTCAAGCCGTCTTCAGGCGTTGACGACAACCCCTCACCTC----TTGGCACGCATACGGC-TCAAT-AAAATAACAGGAGTCTATAAAAGCGTGGAGACAGTTCAGGAGGGGG--CTCGCTTCTTTCCCTCACGCGCCCGCCGCCCTACCTGAGGCCGCCATCCAC-GCCGGTTGAGTCGC-GTTCTGCCGCCTCCCGCCTGTGGTGCCTCCTGAACTGCGTCCGCTGTCTAGGTAAGTTTAGAGCTCAGGTCGAGACCGGGCCTTT-GTCCGGCGCTCCCTTAGAGCCTACCTAGACCCAGCCGGTTCTCCACGC-TTTGCCTGACCCTGCTTGCTC-ACCTCTACGTCTTTGTTTCGTTTTCTGT--TCTGCGCCG
		</sequence>
		<sequence>
			<taxon idref="MPX2800"/>
			TTTCTCTACTTTTTAACGAAAAAGAGGCGGATGACA-CTGACCATGAGCCCCAAATATCCCCCGGGGGCTTAGAGCCTCCCAGTGAAAAACATTTCCGCGAAACAGAAGTCT-GAAAAGGTCA--GGGCCCAGACT-AAGGCTCTGACGT--GAGACAGCTCAGCACCGGCTC-AGACTGGGCCCTGACGTG-TCCCCCT--AAAGCGAATCATAAGCTCAGACCTCCGGGAAGCCACCGGGAACCACCCATTTCCTCCCCATATTTGTCAAGCCGTCTTCAGGCGTTGACGACAACCCCTCACCTC----ATAGCACGCATACGGC-TCAAT-AAAATAACAGGAGTCTATAAAAGCGTGGAGACAGTTCAGGAGGGGG--CTCGCTTCTTTCCCTCACGCGCCCGCCGCCCTACCTGAGGCCGCCATCCAC-GCCGGTTGAGTCGC-GTTCTGCCGCCTCCCGCCTGTGGTGCCTCCTGAACTGCGTCCGCTGTCTAGGTAAGTTTAGAGCTCAGGTCGAGACCGGGCCTTT-GTCCGGCGCTCCCTTAGAGCCTACCTAGACCCAGCCGGCTCTCCACGC-TTTGCCTGACCCTGCTTGCTC-ACCTCTACGTCTTTGTTTCGTTTTCTGT--TCTGCGCCG
		</sequence>
		<sequence>
			<taxon idref="MPX28335_"/>
			TTTCTCTACTTTTTAACGAAAAAGAGGCAGATGACA-CTGACCATGAGCCCCAAGTATCCCCCGGGGGCTTAGAGCCTCCCAGTGAAAAACATTTCCGCGAAACAGAAGTCT-GAAAAGGTCA--GGGCCCAGACT-GAGGCTCTGACGT--GAGACAGCTCAGCACCGGCTC-AGACTGGGCCCTGACGTG-TCCCCCT--AAAACGAATCATAAGCTCAGGCCTCCGGGAAGCCACCAGGAACCACCCATTTCCTCCCCATATTTGTCAAGCCGTCTTCAGGCGTTCATGACAACCCCTCACCTC----ATGGCACGCATACGGC-TCAAT-AAAATAACAGGAGTCTATAAAAGCGTGGAGACAGTTCAGGAGGGGG--CTCGCTTCTTTCCCTCACGCGCCCGCCGCCCTACCTGAGGCCGCCATCCAC-GCCGGTTGAGTCGC-GTTCTGCCGCCTCCCGCCTGTGGTGCCTCCTGAACTGCGTCCGCCGTCTAGGTAAGTTTAGAGCTCAGGTCGAGACCGGGCCTTT-GTCCGGCGCTCCCTTAGAGCCTACCTAGACTCAGCCGGCTCTCCACGC-TTTGCCTGACCCTGTTTGCTC-ACCTCTACGTCTTTGCTTCGTTTTCTGT--TCTGCGCCG
		</sequence>
		<sequence>
			<taxon idref="MPX28394"/>
			TTTCTCTACTTTTTAACGAAAAAGAGGCAGATGACA-CTGACCATGAGCCCCAAGTATCCCCCGGGGGCTTAGAGCCTCCCACTGAAAAACATTTCCGCGAAACAGAAGTCT-GAAAAGGTCA--GGGCCCAAACT-GAGGCTCTGACGT--GAGACAGCTCAGCACCGGCTC-AGACTGGGCCCTGACGTG-TCCCCCT--AAAACGAATCATAACGTCAGGCCTCCGGGAAGCCACCAGGAACCACCCATTTCCTCCCCATATTTGTCAAGCCGTCTTCAGGTGTTGACGACAACCCCTCACCTC----ATGGCACGCATACGGC-TCAAT-AAAATAACAGGAGTCTATAAAAGCGTGGAGACAGTTCAGGAGGGGG--CTCGCTTCTTTCCCTCACGCGCCCGCCGCCCTACCTGAGGCCGCCATCCAC-GCCGGTTGAGTCGC-GTTCTGCCGCCTCCCGCCTGTGGTGCCTCGTGAACTGCGTCCGCCGTCTAGGTAAGTTTAGAGCTCAGGTCGAGACCGGGCCTTT-GTCCGGCGCTCCCTTAGAGCCTACCTAGACTCAGCCGGCTCTCCACGC-TTTGCCTGACCCTGTTTGCTC-ACCTCTACGTCTTTGTTTCGTTTTCTGT--TCTGCGCCG
		</sequence>
		<sequence>
			<taxon idref="MPX28895"/>
			TTTCTCTACTTTTTAACGAAAAAGAGGCAGATGACA-CTGACCATGAGCCCCAAATATCCCCCGGGGGCTTAGAGCCTCCCAGTGAAAAACATTTCCGCGAAACAGAAGTCT-GAAAAGGTCA--GGGCCCAGACT-GCGGCTCTGACGT--GAGACAACTTAACACCGGCTC-AGACTGGGCCCTGACGTG-TCCCCCT--AAAACGAATCATAAGCTCAGGCCTCCGGGAAGCCACCAGGAACCACCCATTTCCTCCCCATATTTGTCAAGCCGTCTTCAGGCGTTCATGACAACCCCTCACCTC----ATGGCACGCATACGGC-TCAAT-AAAATAACAGGAGTCTATAAAAGCGTGGAGACAGTTCAGGAGGGGG--CTCGCTTCTTTCCCTCACGCGCCCGCCGCCCTACCTGAGGCCGCCATCCAC-GCCGGTTGAGTCGC-GTTCTGCCGCCTCCCGCCTGTGGTGCCTCCTGAACTGCGTCCGCCGTCTAGGTAAGTTTAGAGCTCAGGTCGAGACCGGGCCTTT-GTCCGGCGCTCCCTTAGAGCCTACCTAGACTCAGCCGGCTCTCCACGC-TTTGCCTGACCCTGTTTGCTC-ACCTCTACGTCTTTGTTTCGTTTTCTGT--TCTGCGCCG
		</sequence>
		<sequence>
			<taxon idref="MPX29142"/>
			TTTCTCTACTTTTTAACGAAAAAGAGGCAGATGACA-CTGACCATGAGCCCCAAGTATCCCCCGGGGGCTCAGAGCCTCCCAGTGAAAAACATTTCCGCGAAACAGAAGTCT-GAAAAGGTCA--GGGCCCAGACT-GAGGCTCTGACGT--GAGACAGCTCAGCACCGGCTC-AGACTGGGCCCTGACGTG-TCCCCCT--AAAACGAATCATAAGCTCAGGCCTCCGGGAAGCCACCAGGAACCACCCATTTCCTCCCCATATTTGTCAAGCCGTCTTCAGGCGTTGACGACAACCCCTCACCTC----ATGGCACGCATACGGC-TCAAT-AAAATAACAGGAGTCTATAAAAGCGTGGAGACAGTTCAGGAGGGGG--CTCGCTTCTTTCCCTCACGCGCCCGCCGCCCTACCTGAGGCCGCCATCCAC-GCCGGTTGAGTCGC-GTTCTGCCGCCTCCCGCCTGTGGTGCCTCCTGAACTGCGTCCGCCGTCTAGGTAAGTTTAGAGCTCAGGTCGAGACCGGGCCTTT-GTCCGGCGCTCCCTTAGAGCCTACCTAGACTCAGCCGGCTCTCCACGC-TTTGCCTGACCCTGTTTGCTC-ACCTCTACGTCTTTGTTTCGTTTTCTGT--TCTGCGCCG
		</sequence>
		<sequence>
			<taxon idref="MPX29290"/>
			TTTCTCTACTTTTTAACGAAAAAGAGGCGGATGACA-CTGACCATGAGCCCCAAAAATCCCCCGGGGGCTTAGAGCCTCCCAGTGAAAAACATTTCCGCGAAACAGAAGTCT-GAAAAGGTCA--GGGCCCAGACT-AAGGCTCTGACGT--GAGACAGCTCAGCACCGGCTC-AGACTGGGCCCTGACGTG-TCCCCCT--AAAACGAATCATAAGCTCAGACCTCCGGGAAGCCACCAGGAACCACCCATTTCCTCCCCATATTTGTCAAGCCATCTTCAGGCGTTGACGACAACCCCTCACCTC----ATGGCACGCATACGGC-TCAAT-AAAATAACAGGAGTCTATAAAAGCGTGGAGACAGTTCAGGAGGGGG--CTCGCTTCTTTCCCTCACGCGCCCGCCGCCCTACCTGAGGCCGCCATCCAC-GCCGGTTGAGTCGC-GTTCTGCCGCCTCCCGCCTGTGGTGCCTCCTGAACTGCGTCCGCCGTCTAGGTAAGTTTAGAGCTCAGGTCGAGACCGGGCCTTT-GTCCGGCGCTCCCTTAGAGCCTACCTAGACTCAGCCGGCTCTCCACGC-TTTGCCTGACCCTGCTTGCTC-ACCTTTACGTCTTTGTTTCGTTTTCTGT--TCTGCGCCG
		</sequence>
		<sequence>
			<taxon idref="MPX2973"/>
			TTTCTCTACTTTTTAACGAAAAAGAGGCAGATGACA-CTGACCATGAGCCCCAAGTGTCCCCCGGGGGCTTAGAGCCTCCCAGTGAAAAACATTTCCGCGAAACAGAAGTCT-GAAAAGGTCA--GGGCCCAGACT-GAGGCTCTGACGT--GAGACAGCTCAGCACCGGCTC-AGACTGGGCCCTGACGTG-TCCCCCT--AAAACGAATCATAAGCTCAGGCCTCCGGGAAGCCACCGGGAACCACCCATTTCCTCCCCATATTTGTCAAGCCGTCTTCAGGCGTTGACGACAACCCCTCACCTC----ATGGCACGCATACGGC-TCAAT-AAAATAACAGGAGTCTATAAAAGCGTGGAGACAGTTCAGGAGGAGG--CTCGCTTCTTTCCCTCACGCGCCCGCCGCCCTACCTGAGGCCGCCATCCAC-GCCGGTTGAGTCGC-GTTCTGCCGCCTCCCGCCTGTGGTGCCTCCTGAACTGCGTCCGCCGTCTAGGTAAGTTTAGAGCTCAGGTCGAGACCGGGCCTTT-GTCCGGCGCTCCCTTAGAGCCTACCTAGACTCAGCCGGCTCTCCACGC-TTTGCCTGACCCTGTTTGCTC-ATCTCTACGTCTTTGTTTCGTTTTCTGT--TCTGCGCCG
		</sequence>
		<sequence>
			<taxon idref="MPX30402"/>
			TTTCTCTACTTTTTAACGAAAAAGAGGCAGATGACA-CTGACCATGAGCCCCAAGTATCCCCCGGGGGCTTAGAGCCTCCCAGTGAAAAACATTTCCGCGAAACAGAAGTCT-GAAAAGGTCA--GGGCCCAGACT-GAGGCTCTGACGT--GAGACAGCTCAGCACCGGCTC-AGACTGGGCCCTGACGTG-TCCCCCT--AAAACGAATCATAAGCTCAGGCCTCCGGGAAGCCACCGGGAACCACCCATTTCCTCCCCATATTTGTCAAGCCGTCTTCAGGCGTTGACGACAACCCCTCACCTC----ATGGCACGCATACGGC-TCAAT-AAAATAACAGGAGTCTATAAAAGCGTGGAGACAGTTCAGGAGGGGG--CTCGCTTCTTTCCCTCACGCGCCCGCCGCCCTACCTGAGGCCGCCATCCAC-GCCGGTTGAGTCGC-GTTCTGCCGCCTCCCGCCTGTGGTGCCTCCTGAACTGCGTCCGCCGTCTAGGTAAGTTTAGAGCTCAGGTCGAGACCGGGCCTTT-GTCCGGCGCTCCCTTAGAGCCTACCTAGACTCAGCCGGCTCTCCACGC-TTTGCCTGACCCTGTTTGCTC-ACCTCTACGTCTTTGTTTCGTTTTCTGT--TCTGCGCCG
		</sequence>
		<sequence>
			<taxon idref="MPX3076"/>
			TTTCTCTACTTTTTAACGAAAAAGAGGCAGATGACA-CTGACCATGAGCCCCAAGTATCCCCCGGGGGCTTAGAGCCTCCCAGTGAAAAACATTTCCGCGAAACAGAAGTCT-GAAAAGGTCA--GGGCCCAGACT-GAGGCTCTGACGT--GAGACAGCTCAGCACCGGCTC-AGACTGGGCCCTGACGTG-TCCCCCT--AAAACGAATCATAAGCTCAGGCCTCCGGGAAGCCACCGGGAACCACCCATTTCCTCCCCATATTTGTCAAGCCGTCTTCAGGCGTTGACGACAACCCCTCACCTC----ATGGCACGCATACGGC-TCAAT-AAAATAACAGGAGTCTATAAAAGCGTGGAGACAGTTCAGGAGGGGG--CTCGCTTCTTTCCCTCACGCGCCCGCCGCCCTACCTGAGGCCGCCATCCAC-GCCGGTTGAGTCGC-GTTCTGCCGCCTCCCGCCTGTGGTGCCTCCTGAACTGCGTCCGCTGTCTAGGTAAGTTTAGAGCTCAGGTCGAGACCGGGCCTTT-GTCCGGCGCTCCCTTAGAGCCTACCTAGACCCAGCCGGCTCTCCACGC-TTTGCCTGACCCTGCTTGCTC-ACCTCTACGTCTTTGTTTCGTTTTCTGT--TCTGCGCCG
		</sequence>
		<sequence>
			<taxon idref="MPX30962"/>
			TTTCTCTACTTTTTAACGAAAAAGAGGCGGATGACA-CTGACCATGAGCCCCAAATATCCCCCGGGGGCTTACAGCCTCCCAGTGAAAAACATTTCCGCGAAACAGAAGTCT-GAAAAGGTCA--GGGCCCAGACT-AAGGCTCTGACGT--GAGACAGCTCAGCACCGGCTC-AGACTGGGCCCTGACGTG-TCCCCCT--AAAGCGAATCATAAGCTCAGACCTCCGGGAAGCCACCGGGAACCACCCATTTCCTCCCCATATTTGTCAAGCCGTCTTCAGGCGTTGACGACAACCCCTCACCTC----ATGGCACGCATACGGC-TCAAT-AAAATAACAGGAGTCTATAAAAGCGTGGAGACAGTTCAGGAGGGGG--CTCGCTTCTTTCCCTCACGCGCCCGCCGCCCTACCTGAGGCCGCCATCCAC-GCCGGTTGAGTCGC-GTTCTGCCGCCTCCCGCCTGTGGTGCCTCCTGAACTGCGTCCGCTGTCTAGGTAAGTTTAGAGCTCAGGTCGAGACCGGGCCTTT-GTCCGGCGCTCCCTTAGAGCCTACCTAGACCCAGCCGGCTCTCCACGC-TTTGCCTGACCCTGCTTGCTC-ACCTCTACGTCTTTGTTTCGTTTTCTGT--TCTGCGCCG
		</sequence>
		<sequence>
			<taxon idref="MPX31426"/>
			TTTCTCTACATTTTAACGAAAAAGAGGCAGATGACA-CTGACCATGAGCCCCAAGTATCCCCCGGGGGCTCAGAGCCTCCCAGTGAAAAACATTTCCGCGAAACAGAAGTCT-GAAAAGGTCA--GGGCCCAGACT-GAGGCTCTGACGT--GAGACAGCTCAGCACCGGCTC-AGACTGGGCCCTGACGTG-TCCCCCT--AAAACGAATCATAAGCTCAGGCCTCCGGGAAGCCACCAGGAACCACCCATTTCCTCCCCATATTTGTCAAGCCGTCTTCAGGCGTTGACGACAACCCCTCACCTC----ATGGCACGCATACGGC-TCAAT-AAAATAACAGGAGTCTATAAAAGCGTGGAGACAGTTCAGGAGGGGG--CTCGCTTCTTTCCCTCACGCGCCCGCCGCCCTACCTGAGGCCGCCATCCAC-GCCGGTTGAGTCGC-GTTCTGCCGCCTCCCGCCTGTGGTGCCTCCTGAACTGCGTCCGCCGTCTAGGTAAGTTTAGAGCTCAGGTCGAGACCGGGCCTTT-GTCCGGCGCTCCCTTAGAGCCTACCTAGACTCAGCCGGCTCTCCACGC-TTTGCCTGACCCTGTTTGCTC-ACCTCTACGTCTTTGTTTCGTTTTCTGT--TCTGCGCCG
		</sequence>
		<sequence>
			<taxon idref="MPX3146"/>
			TTTCTCTACTTTTTAACGAAAAGGAGGCAGATGACA-CTGACCATGAGCCCCAAGTATCCCCCGGGGGCTTAGAGCCTCCCAGTGAAAAACATTTCCGCGAAACAGAAGTCT-GAAAAGGTCA--------------GAGGCTCTGACGT--GAGACAGCTCAGCACCGGCTC-AGACTGGGCCCTGACGTG-TCCCCCT--AAAACAAATCACAAGCTCAGGCCTCCGGGAAGCCACCGGGAACCACCCATTTCCTCCCCATATTTGTCAAGCCGTCTTCAGGCGTTGACGACAACCCCTCACCTC----ATGGCACGCATACGGC-TCAAT-AAAATAACAGGAGTCTATAAAAGCGTGGAGACAGTTCAGGAGGGGG--CTCGCTTCTTTCCCTCACGCGCCCGCCGCCCTACCTGAGGCCGCCATCCAC-GCCGGTTGAGTCGC-GTTCTGCCGCCTCCCGCCTGTGGTGCCTCCTGAACTGCGTCCGCCGTCTAGGTAAGTTTTGAGCTCAGGTCGAGACCGGGCCTTT-GTCCGGCGCTCCCTTAGAGCCTACCTAGACTCAGCCGGCTCTCCACGC-TTTGCCTGACCCTGTTTGCTC-ACCTCTACGTCTTTGTTTCGTTTTCTGT--TCTGCGCCG
		</sequence>
		<sequence>
			<taxon idref="MPX31964"/>
			TTTCTCTACTTTTTAACGAAAAAGAGGCAGATGACA-CTGACCATGAGCCCCAAGTATCCCCCGGGGGCTTAGAGCCTCCCAGTGAAAAACATTTCCGCGAAACAGAAGTCT-GAAAAGGTCA--GGGCCCAGACT-GAGGCTCTGACGT--GAGACAGCTCAGCACCGGCTC-AGACTGGGCCCTGACGTG-TCCCCCT--AAAACGAATCATAAGCTCAGGCCTCCGGGAAGCCACCAGGAACCACCCATTTCCTCCCCATATTTGTCAAGCCGTCTTCAGGCGTTGACGACAACCCCTCACCTC----ATGGCACGCATACGGC-TCAAT-AAAATAACAGGAGTCTATAAAAGCGTGGAGACAGTTCAGGAGGGGG--CTCGCTTCTTTCCCTCACGCGCCCGCCGCCCTACCTGAGGCCGCCATCCAC-GCCGGTTGAGTCGC-GTTCTGCCGCCTCCCGCCTGTGGTGCCTCCTGAACTGCGTCCGCCGTCTAGGTAAGTTTAGAGCTCAGGTCGAGACCGGGCCTTT-GTCCGGCGCTCCCTTAGAGCCTACCTAGACTCAGCCGGCTCTCCACGC-TTTGCCTGACCCTGTTTGCTC-ACCTCCACGTCTTTGTTTCGTTTTCTGT--TCTGCGCCG
		</sequence>
		<sequence>
			<taxon idref="MPX32093"/>
			TTTCTCTACTTTTTAACGAAAAAGAGGCAGATGACA-CTGACCATGAGCCCCAAGTATCCCCCGGGGGCTTAGAGCCTCCCAGTGAAAAACATTTCCGCGAAACAGAAGTCT-GAAAAGGTCA--GGGCCCAGACT-GAGGCTCTGACGT--GAGACAGCTCAGAACCGGCTC-AGACTGGGCCCTGACGTG-TCCCCCT--AAAACGAATCATAAGCTCAGGCCTCCGGGAAGCCACCGGGAACCACCCATTTCCTCCCCATATTTGTCAAGCCGTCTTCAGGCGTTGACGACAACCCCTCACCTC----ATGGCACGCATACGGC-TCAAT-AAAATAACAGGAGTCTATAAAAGCATGGAGACAGTTCAGGAGGGGG--CTCGCTTCTTTCCCTCACGCGCCCGCCGCCCTACCTGAGGCCGCCATCCAC-GCCGGTTGAGTCGC-GTTCTGCCGCCTCCCGCCTGTGGTGCCTCCTGAACTGCGTCCGCCGTCTAGGTAAGTTTAGAGCTCAGGTCGAGACCGGGCCTTT-GTCCGGCGCTCCCTTAGAGCCTACCTAGACTCAGCCGGCTCTCCACGC-TTTGCCTGACCCTGTTTGCTC-ACCTCTACGTCTTTGTTTCGTTTTCTGT--TCTGCGCCG
		</sequence>
		<sequence>
			<taxon idref="MPX3275"/>
			TTTCTCTACTTTTTAACGAAAAGGAGGCAGATGACA-CTGACCATGAGCCCCAAGTATCCCCCGGGGGCTTAGAGCCTCCCAGTGAAAAACATTTCCGCGAAACAGAAGTCT-GAAAAGGTCA--GGGCCCAGACT-AAGGCTCTGACGT--GAGACAGCTCAGCACCAGCTC-AGACTGGGCCCTGACGTG-TCCCCCT--AAAGCGAATCATAAGCTCAGACCTCCGGGAAGCCACCGGGAACCACCCATTTCCTCCCCATATTTGTCAAGCCGTCTTCAGGCGTTGACGACAACCCCTCACCTC----ATGGCACGCATACGGC-TCAAT-AAAATAACAGGAGTCTATAAAAGCGTGGAGACAGTTCAGGAGGGGG--CTCGCTTCTTTCCCTCACGCGCCCGCCGCCCTACCTGAGGCCGCCATCCAC-GCCGGTTGAGTCGC-GTTCTGCCGCCTCCCGCCTGTGGTGCCTCCTGAACTGCGTCCGCCGTCTAGGTAAGTTTAGAGCTCAGGTCGAGACCGGGCCTTT-GTCCGGCGCTCCCTTAGAGCCTACCTAGACTCAGCCGGCTCTCCACGC-TTTGCCTGACCCTGCTTGCTC-ACCTCTACGTCTTTGTTTCGTTTTCTGT--TCTGCGCCG
		</sequence>
		<sequence>
			<taxon idref="MPX33224"/>
			TTTCTCTACTTTTTAACGAAAAAGAGGCGGATGACA-CTGACCATGAGCCCCAAATATCCCCCGGGGGCTTACAGCCTCCCAGTGAAAAACATTTCCGCGAAACAGAAGACT-GAAAAGGTCA--GGGCCCAGACT-AAGGCTCTGACGT--GAGACAGCTCA-CACCGGCTC-AGACTGGGCCCTGACGTG-TCCCCCT--AAAGCGAATCATAAGCTCAGACCTCCGGGAAGCCACCGGGAACCACCCATTTCCTCCCCATATTTGTCAAGCCGTCTTCAGGCGTTGACGACAACCCCTCACCTC----ATGGCACGCATACGGC-TCAAT-AAAATAACAGGAGTCTATAAAAGCGTGGGAACAGTTCAGGAGGGGG--CTCGCTTCTTTCCCTCACGCGCCCGCCGCCCTACCTGAGGCCGCCATCCAC-GCCGGTTGAGTCGC-GTTCTGCCGCCTCCCGCCTGTGGTGCCTCCTGAACTGCGTCCGCTGTCTAGGTAAGTTTAGAGCTCAGGTCGAGACCGGGCCTTT-GTCCGGCGCTCCCTTAGAGCCTACCTGGACCCAGCCGGTTCTCCACGC-TTTGCCTGACCCTGCTTGCTC-ACCTCTACGTCTTTGTTTCGTTTTCTGT--TCTGCGCCG
		</sequence>
		<sequence>
			<taxon idref="MPX3345"/>
			TTTCTCTACTTTTTAACGAAAAAGAGGCAGATGACA-CTGACCATGAGCCCCAAGTGTCCCCCGGGGGCTTAGAGCCTCCCAGTGAAAAACATTTCCGCGAAACAGAAGTCT-GAAAAGGTCA--GGGCCCAGACT-GAGGCTCTGACGT--GAGACAGCTCAGCACCGGCTC-AGACTGGGCCCTGACGTG-TCCCCCT--AAAACGAATCATAAGCTCAGGCCTCCGGGAAGCCACCGGGAACCACCCATTTCCTCCCCATATTTGTCAAGCCGTCTTCAGGCGTTGACGACAACCCCTCACCTC----ATGGCACGCATACGGC-TCAAT-AAAATAACAGGAGTCTATAAAAGCGTGGAGACAGTTCAGGAGGGGG--CTCGCTTCTTTCCCTCACGCGCCCGCCGCCCTACCTGAGGCCGCCATCCAC-GCCGGTTGAGTCGC-GTTCTGCCGCCTCCCGCCTGTGGTGCCTCCTGAACTGCGTCCGCCGTCTAGGTAAGTTTAGAGCTCAGGTCGAGACCGGGCCTTT-GTCCGGCGCTCCCTTAGAGCCTACCTAGACTCAGCCGGCTCTCCACGC-TTTGCCTGACCCTGTTTGCTC-ATCTCTACGTCTTTGTTTCGTTTTCTGT--TCTGCGCCG
		</sequence>
		<sequence>
			<taxon idref="MPX34204"/>
			TTTCTCTACTTTTTAACGAAAAAGAGGCAGATGACA-CTGACCATGAGCCCCAAGTATCCCCCGGGGGCTTAGAGCCTCCCAGTGAAAAACATTTCCGCGAAACAGAAGTCT-GAAAAGGTCA--GGGCCCAGACT-GAGGCTCTGACGT--GAGACAGCTCAGCACCGGCTC-AGACTGGGCCCTGACGTG-TCCCCCT--AAAACGAATCATAAGCTCAGGCCTCCGGGAAGCCACCAGGAACCACCCATTTCCTCCCCATATTTGTCAAGGCGTCTTCAGGCGTTGACGACAACCCCTCACCTC----ATGGCACGCATACGGC-TCAAT-AAAATAACAGGAGTCTATAAAAGCGTGGAGACAGTTCAGGAGGGGG--CTCGCTTCTTTCCCTCACGCGCCCGCCGCCCTACCTGAGGCCGCCATCCAC-GCCGGTTGAGTCGC-GTTCTGCCGCCTCCCGCCTGTGGTGCCTCCTGAACTGCGTCCGCCGTCTAGGTAAGTTTAGAGCTCAGGTCGAGTCCGGGCCTTT-GTCCGGCGCTCCCTTAGAGCCTACCTAGACTCAGCCGGCTCTCCACGC-TTTGCCTGACCCTGTTTGCTC-ACCTCTACGTCTTTGTTTCGTTTTCTGT--TCCGCGCCG
		</sequence>
		<sequence>
			<taxon idref="MPX34521"/>
			TTTCTCTACTTTTTAACGAAAAAGAGGCAGATGACA-CTGACCATGAGCCCCAAGTATCCCCCGGGGGCTTAGAGCCTCCCAGTGAAAAACATTTCCGCGAAACAGAAGTCT-GAAAAGGTCA--GGGCCCAGACT-GAGGCTCTGACAT--GAGACAGCTCAGCACCGGCTC-AGACTGGGCCCTGACGTG-TCCCCCT--AAAACGAATCATAAGCTCACGCCTCCGGGAAGCCACCAGGAACCACCCATTTCCTCCCCATATTTCTCAAGCCGTCTTCAGGCGTTGACGACAACCCCTCACCTC----ATGGCACGCATACGGC-TCAAT-AAAATAACAGGAGTCTATAAAAGCGTGGAGACAGTTCAGGAGGGGG--CTCGCTTCTTTCCCTCACGCGCCCGCCGCCCTACCTGAGGCCGCCATCCAC-GCCGGTTGAGTCGC-GTTCTGCCGCCTCCCGCCTGTGGTGCCTCCTGAACTGCGTCCGCCGTCTAGGTAAGTTTAGAGCTCAGGTCGAGACCGGGCCTTT-GTCCGGCGCTCCCTTAGAGCCTACCTAGACTCAGCCGGCTCTCCACGC-TTTGCCTGACCCTGTTTGCTC-ACCTCTACGTCTTTGTTTCGTTTTCTGT--TCTGCGCCG
		</sequence>
		<sequence>
			<taxon idref="MPX35068"/>
			TTTCTCTACTTTTTAACGAAAAAGAGGCGGATGACA-CTGACCATGAGCCCCAAAAATCCCCCGGGGGCTTAGAGCCTCCCAGTGAAAAACATTTCCGCGAAACAGAAGTCT-GAAAAGGTCA--GGGC-CAGACT-AAGGCTCTGACGT--GAGACAGCTCAGCACCGGCTC-AGACTGGGCCCTGACGTG-TCCCCCT--AAAACGAATCATAAGCTCAGACCTCCGGGAAGCCACCAGGAACCACCCATTTCCTCCCCATATTTGTCAAGCCATCTTCAGGCGTTGACGACAACCCCTCACCTC----ATGGCACGCATACGGC-TCAAT-AAAATAACAGGAGTCTATAAAAGCGTGGAGACAGTTCAGGAGGAGG--CTCACTTCTTTCCCTCACGCGCCCGCCGCCCTACCTGAGGCCGCCATCCAC-GCCGGTTGAGTCGC-GTTCTGCCGCCTCCCGCCAGTGGTGCCTCCTGAACTGCGTCCGCCGTCTAGGTAAGTTTAGAGCTCAGGTCGAGACCGGGCCTTT-GTCCGGCGCTCCCTTAGAGCCTACCTAGACTCAGCCGGCTCTCCACGC-TTTGCCTGACCCTGCTTGCTC-ACCTTTACGTCTTTGTTTCGTTTTCTGT--TCTGCGCCG
		</sequence>
		<sequence>
			<taxon idref="MPX35552"/>
			TTTCTCTACTTTTTAACGAAAAAGAGGCAGATGACA-CTGACCATGAGCCCCAAGTATCCCCCGGGGGCTTAGAGCCTCCCAGTGAAAAACATTTCCGCGAAACAGAAGTCT-GAAAAGGTCA--GGGCCCAGACT-GAGGCTCTGACGT--GAGACAGCTCAGCACCGGCTC-AGACTGGGCCCTGACGTG-TCCCCCT--AAAACGAATCATAAGCTCAGGCCTCCGGGAAGCCACCAGGAACCACCCATTTCCTCCCCATATTTGTCAAGCCGTCTTCAGGCGTTGACGACAACCCCTCACCTC----ATGGCACGCATACGGC-TCAAT-AAAATAACAGGAGTCTATAAAAGCGTGGAGACAGTTCAGGAGGGGG--CTCGCTTCTTTCCCTCACGCGCCCGCCGCCCTACCTGAGGCCGCCATCCAC-GCCGGTTGAGTCGC-GTTCTGCCGCCTCCCGCCTGTGGTGCCTCCTGAACTGCGTCCGCCGTCTAGGTAAGTTTAGAGCTCAGGTCGAGACCGGGCCTTT-GTCCGGCGCTCCCTTAGAGCCTACCTAGACTCAGCCGGCTCTCCACGC-TTTGCCTGACCCTGTTTGCTC-ACCTCTACGTCTTTGTTTCGTTTTCTGT--TCTGCGCCG
		</sequence>
		<sequence>
			<taxon idref="MPX36025"/>
			TTTCTCTACTTTTTAACGAAAAAGAGGCAGATGACA-CTGACCATGAGCCCCAAGTATCCCCCGGGGGCTTAGAGCCTCCCAGTGAAAAACATTTCCGCGAAACAGAAGTCT-GAAAAGGTCA--GGGCCCAGACT-GAGGCTCTGACGT--GAGACAGCTCAGCACCGGCTC-AGACTGGGCCCTGACGTG-TCCCCCT--AAAACGAATCATAAGCTCAGGCCTCCGGGAAGCCACCAGGAACCACCCATTTCCTCCCCATATTTGTCAAGCCGTCTTCAGGCGTTGACGACAACCCCTCACCTC----ATGGCACGCATACGGC-TCAAT-AAAATAACAGGAGTCTATAAAAGCGTGGAGACAGTTCAGGAGGAGG--CTCGCTTCTTTCCCTCACGCGCCCGCCGCCCTACCTGAGGCCGCCATCCAC-GCCGGTTGAGTCGC-GTTCTGCCGCCTCCCGCCTGTGGTGCCTCCTGAACTGCGTCCGCCGTCTAGGTAAGTTTAGAGCTCAGGTCGAGACCGGGCCTTT-GTCCGGCGCTCCCTTAGAGCCTACCTAGACTCAGCCGGCTCTCCACGC-TTTGCCTGACCCTGTTTGCTC-ACCTCTACGTCTTTGTTTCGTTTTCTGT--TCTGCGCCG
		</sequence>
		<sequence>
			<taxon idref="MPX36105"/>
			TTTCTCTACTTTTTAACGAAAAAGAGGCAGATGACA-CTGACCATGAGCCCCAAGTATCCCCCGGGGGCTTAGAGCCTCCCAGTGAAAAACATTTCCGCGAAACAGAAGTCT-GAAAAGGTCA--GGGCCCAGACT-GAGGCTCTGACGT--GAGACAGCTCAGCACCGGCTC-AGACTGGGCCCTGACGTG-TCCCCCT--AAAACCAATCATAAGCTCAGGCCTCCGGGAAGCCACCAGGAACCACCCATTTCCTCCCCATATTTGTCAAGCCGTCTTCAGGCGTTGACGACAACCCCTCACCTC----ATGGCACGCATACGGC-TCAAT-AAAATAACAGGAGTCTATAAAAGCGTGGAGACAGTTCAGGAGGGGG--CTCGCTTCTTTCCCTCACGCGCCCGCCGCCCTACCTGAGGCCGCCATCCAC-GCCGGTTGAGTCGC-GTTCTGCCGCCTCCCGCCTGTGGTGCCTCCTGAACTGCGTCCGCCGTCTAGGTAAGTTTAGAGCTCAGGTCGAGACCGGGCCTTT-GTCCGGCGCTCCCTTAGAGCCTACCTAGACTCAGCCGGCTCTCCACGC-TTTGCCTGACCCTGTTTGCTC-ACCTCTACGTCTTTGTTTCGTTTTCTGT--TCTGCGCCG
		</sequence>
		<sequence>
			<taxon idref="MPX36498"/>
			TTTCTCTACTTTTTAACGAAAAAGAGGCAGATGACA-CTGACCATGAGCCCCAAGTATCCCCCGGGGGCTTAGAGCCTCCCAGTGAAAAACATTTCCGCGAAACAGAAGTCT-GAAAAGGTCA--GGGCCCAGACT-GAGGCTCTGACGT--GAGACAGCTCAGCACCGGCTC-AGACTGGGCCCTGACGTG-TCCCCCT--AAAACGAATCATAAGCTCAGGCCTCCGGGAAGCCACCAGGAACCACCCATTTCCTCCCCATATTTGTCAAGCCGTCTTCAGGCGTTGACGACAACCCCTCACCTC----TTGGCACGCATACGGC-TCAAT-AAAATAACAGGAGTCTATAAAAGCGTGGAGACAGTTCAGGAGGAGG--CTCGCTTCTTTCCCTCACGCGCCCGCCGCCCTACCTGAGGCCGCCATCCAC-GCCGGTTGAGTCGC-GTTCTGCCGCCTCCCGCCTGTGGTGCCTCCTGAACTGCGTCCGCCGTCTAGGTAAGTTTAGAGCTCAGGTCGAGACCGGGCCTTT-GTCCGGCGCTCCCTTAGAGCCTACCTAGACTCAGCCGGCTCTCCACGC-TTTGCCTGACCCTGTTTGCTC-ACCTCTACGTCTTTGTTTCGTTTTCTGTTCTCTGCGCCG
		</sequence>
		<sequence>
			<taxon idref="MPX36875"/>
			TTTCTCTACTTTTTAACGAAAAAGAGGCAGATGACA-CTGACCATGAGCCCCAAGTATCCCCCGGGGGCTTAGAGCCTCCCAGTGAAAAACATTTCCGCGAAACAGAAGTCT-GAAAAGGTCA--GGGCCCAGACT-GAGGCTCTGACGT--GAGACAGCTCAGCACCGGCTC-AGACTGGGCCCTGACGTG-TCCCCCT--AAAACGAATCATAAGCTCAGGCCTCCGGGAAGCCACCAGGAACCACCCATTTCCTCCCCATATTTGTCAAGCCGTCTTCAGGCGTTGACGACAACCCCTCACCTC----ATGGCACGCATACGGC-TCAAT-AAAATAACAGGAGTCTATAAAAGCGTGGAGACAGTTCAGGAGGGGG--CTCGCTTCTTTCCCTCACGCGCCCGCCGCCCTACCTGAGGCCGCCATCCAC-GCCGGTTGAGTCGC-GTTCTGCCGCCTCCCGCCTGTGGTGCCTCCTGAACTGCGTCCGCCGTCTAGGTAAGTTTAGAGCTCAGGTCGAGACCGGGCCTTT-GTCCGGCGCTCCCTTAGAGCCTACCTAGACTCAGCCGGCTCTCCACGC-TTTGCCTGACCCTGTTTGCTC-ACCTCTACGTCTTTGTTTCGTTTTCTGT--TCTGCGCCG
		</sequence>
		<sequence>
			<taxon idref="MPX36901"/>
			TTTCTCTACTTTTTAACGAAAAAGAGGCGGATGACA-CTGACCATGAGCCCCAAATATCCCCCGGGGGCTTAGAGCCTCCCAGTGAAAAACATTTCCGCGAAACAGAAGTCT-GAAAAGGTCA--GGGCCCAGACT-AAGGCTCTGACGT--GAGACAGCTCAGCACCGGCTC-AGACTGGGCCCTGACGTG-TCCCCCT--AAAGCGAATCATAAGCTCAGACCTCCGGGAAGCCACCGGGAACCACCCATTTCCTCCCCATATTTGTCAAGCCGTCTTCAGGCGTTGACGACAACCCCTCACCTC----ATGGCACGCATACGGC-TCAATAAAAATAACAGGAGTCTATAAAAGCGTGGAGACAGTTCAGGAGGGGG--CTCGCTTCTTTCCCTCACGCGCCCGCCGCCCTACCTGAGGCCGCCATCCAC-GCCGGTTGAGTCGC-GTTCTGCCGCCTCCCGCCTGTGGTGCCTCCTGAACTGCGTCCGCTGTCTGGGTAAGTTTAGAGCTCAGGTCGAGACCGGGCCTTT-GTCCGGCGCTCCCTTAGAGCCTACCTAGACCCAGCCGGCTCTCCACGC-TTTGCCTGACCCTGCTTGCTC-ACCTCTACGTCTTTGTTTCGTTTTCTGT--TCTGCGCCG
		</sequence>
		<sequence>
			<taxon idref="MPX36923"/>
			TTTCTCTACTTTTTAACGAAAAAGAGGCAGATGACA-CTGACCATGAGCCCCAAGTATCCCCCGGGGGCTCAGAGCCTCCCAGTGAAAAACATTTCCGCGAAACAGAAGTCT-GAAAAGGTCA--GGGCCCAGACT-GAGGCTCTGACGT--GAGACAGCTCAGCACCGGCTC-AGACTGGGCCCTGACGTG-TCCCCCT--AAAACGAATCATAAGCTCAGGCCTCCGGGAAGCCACCAGGAACCACCCATTTCCTCCCCATATTTGTCAAGCCGTCTTCAGGCGTTGACGACAACCCCTCACCTC----ATGGCACGCATACGGC-TCAAT-AAAATAACAGGAGTCTATAAAAGCGTGGAGACAGTTCAGGAGGGGG--CTCGCTTCTTTCCCTCACGCGCCCGCCGCCCTACCTGAGGCCGCCATCCAC-GCCGGTTGAGTCGC-GTTCTGCCGCCTCCCGCCTGTGGTGCCTCCTGAACTGCGTCCGCCGTCTAGGTAAGTTTAGAGCTCAGGTCGAGACCGGGCCTTT-GTCCGGCGCTCCCTTAGAGCCTACCTAGACTCAGCCGGCTCTCCACGC-TTTGCCTGACCCTGTTTGCTC-ACCTCTACGTCTTTGTTTCGTTTTCTGT--TCTGCGCCG
		</sequence>
		<sequence>
			<taxon idref="MPX37030"/>
			TTTCTCTACTTTTTAACGAAAAAGAGGCAGATGACA-CTGACCATGAGCCCCAAGTATCCCCCGGGGGCTTAGAGCCTCCCAGTGAAAAACATTTCCGCGAAACACAAGTCT-GAAAAGGTCA--GGGCCCAGACT-GAGGCTCTGACGT--GAGACAGCTCAGCACCGGCTC-AGACTGGGCCCTGACGTG-TCCCCCT--AAAACGAATCACAAGCTCAGGCCTCCGGGAAGCCACCGGGAACCACCCATTTCCTCCCCATATTTGTCAAGCCGTCTTCAGGCGTTGACGACAACCCCTCACCTC----ATGGCACGCATACGGC-TCAAT-AAAATAACAGGAGTCTATAAAAGCGTGGAGACAGTTCAGGAGGGGG--CTCGCTTCTTTCCCTCACGCGCCCGCCGCCCTACCTGAGGCCGCCATCCAC-GCCGGTTGAGTCGC-GTTCTGCCGCCTCCCGCCTGTGGTGCCTCCTGAACTGCGTCCGCCGTCTAGGTAAGTTTAGAGCTCAGGTCGAGACCGGGCCTTT-GTCCGCTGCTCCCTTAGAGCCTACCTAGACTCAGCCGGCTCTCCACGC-TTTGCCTGACCCTGTTTGCTC-ACCTCTACGTCTTTGTTTCGTTTTCTGT--TCTACGCCG
		</sequence>
		<sequence>
			<taxon idref="MPX3706"/>
			TTTCTCTACTTTTTAACGAAAAGGAGGCAGATGACA-CTGACCATGAGCCCCAAGTATCCCCCGGGGGCTTAGAGCCTCCCAGTGAAAAACATTTCCGCGAAACAGAAGTCT-GAAAAGGTCA--GGGCCCAGACT-GAGGCTCTGACGT--GAGACAGCTCAGCACCGGCTC-AGACTGGGCCCTGACGTG-TCCCCCT--AAAACGAATCATAAGCTCAGGCCTCCGGGAAGCCACCGGGAACCACCCATTTCCTCCCCATATTTGTCAAGCCGTCTTCAGGCGTTGACGACAACCCCTCACCTC----ATGGCACGCATACGGC-TCAAT-AAAATAACAGGAGTCTATAAAAGCGTGGAGACAGTTCAGGAGGGGG--CTCGCTTCTTTCCCTCACGCGCCCGCCGCCCTACCTGAGGCCGCCATCCAC-GCCGGTTGAGTCGC-GTTCTGCCGCCTCCCGCCTGTGGCGCCTCCTGAACTGCGTCCGCCGTCTAGGTAAGTTTAGAGCTCAGGTCGAGACCGGGCCTTT-GTCCGGCGCTCCCTTAGAGCCTACCTAGACTCAGCCGGCTCTCCACGC-TTTGCCTGACCCTGTTTGCTC-ACCTCTACGTCTTTGTTTCGTTTTCTGT--TCTGCGCCG
		</sequence>
		<sequence>
			<taxon idref="MPX37103"/>
			TTTCTCTACTTTTTAACGAAAAAGAGGCAGATGACA-CTGACCATGAGCCCCAAGTATCCCCCGGGGGCTTAGAGCCTCCCAGTGAAAAACATTTCCGCGAAACAGAAGTCT-GAAAAGGTCA--GGGCCCAGACT-GAGGCTCTGACGT--GAGACAGCTCAGCACCGGCTC-AGACTGGGCCCTGACGTG-TCCCCCT--AAAACGAATCATAAGCTCAGGCCTCCGGGAAGCCACCAGGAACCACCCATTTCCTCCCCATATTTGTCAAGCCGTCTTCAGGCGTTGACGACAACCCCTCACCTC----ATGGCACGCATACGGC-TCAAT-AAAATAACAGGAGTCTATAAAAGCGTGGAGACAGTTCAGGAGGGGG--CTCGCTTCTTTCCCTCACGCGCCCGCCGCCCTACCTGAGGCCGCCATCCAC-GCCGGTTGAGTCGC-GTTCTGCCGCCTCCCGCCTGTGGTGCCTCCTGAACTGCGTCCGCCGTCTAGGTAAGTTTAGAGCTCAGGTCGAGACCGGGCCTTT-GTCCGGCGCTCCCTTAGAGCCTACCTAGACTCAGCCGGCTCTCCACGC-TTTGCCTGACCCTGTTTGCTC-ACCTCTACGTCTTTGTTTCGTTTTCTGT--TCTGCGCCG
		</sequence>
		<sequence>
			<taxon idref="MPX37136"/>
			TTTCTCTACTTTTTAACGAAAAAGAGGCAGATGACA-CTGACCATGAGCCCCAAGTATCCCCCGGGGGCTTAGAGCCTCCCAGTGAAAAACATTTCCGCGAAACAGAAGTCT-GAAAAGGTCA--GGGCCCAGACT-GAGGCTCTGACGT--GAGACAGCTCAGCACCGGCTC-AGACTGGGCCCTGACGTG-TCCCCCT--AAAACGAATCATAAGCTCAGGTCTCCGGGAAGCCACCAGGAACCACCCATTTCCTCCCCATATTTGTCAAGCCGTCTTCAGGCGTTGACGACAACCCCTCACCTC----ATGGCACGCATACGGC-TCAAT-AAAATAACAGGAGTCTATAAAAGCGTGGAGACAGTTCAGGAGGGGG--CTCGCTTCTTTCCCTCACGCGCCCGCCGCCCTACCTGAGGCCGCCATCCAC-GCCGGTTGAGTCGC-GTTCTGCCGCCTCCCGCCTGTGGTGCCTCCTGAACTGCGTCCGCCGTCTAGGTAAGTTTAGAGCTCAGGTCGAGACCGGGCCTTT-GTCCGGCGCTCCCTTAGAGCCTACCTAGACTCAGCCGGCTCTCCACGC-TTTGCCTGACCCTGTTTGCTC-ACCTCTACGTCTTTGTTTCGTTTTCTGT--TCTGCGCCG
		</sequence>
		<sequence>
			<taxon idref="MPX37391"/>
			TTTCTCTACTTTTTAACGAAAAAGAGGCAGATGACA-CTGACCATGAGCCCCAAGTATCCCCCGGGGGCTTAGAGCCTCCCAGTGAAAAACATTTCCGCGAAACAGAAGTCT-GAAAAGGTCA--GGGCCCAGACT-GAGGCTCTGACGT--GAGACAGCTCAGCACCGGCTC-AGACTGGGCCCTGACGTG-TCCCCCT--AAAACGAATCATAAGCTCAGGCCTCCGGGAAGCCACCAGGAACCACCCATTTCCTCCCCATATTTGTCAAGCCGTCTTCAGGCGTTGACGACAACCCCTCACCTC----ATGGCACGCATACGGC-TCAAT-AAAATAACAGGAGTCTATAAAAGCGTGGAGACAGTTCAGGAGGGGG--CTCGCTTCTTTCCCTCACGCGCCCGCCGCCCTACCTGAGGCCGCCATCCAC-GCCGGTTGAGTCGC-GTTCTGCCGCCTCCCGCCTGTGGTGCCTCCTGAACTGCGTCCGCCGTCTAGGTAAGTTTAGAGCTCAGGTCGAGACCGGGCCTTT-GTCCGGCGCTCCCTTAGAGCCTACCTAGACTCAGCCGGCTCTCCACGC-TTTGCCTGACCCTGTTTGCTC-ACCTCTACGTCTTTGTTTCGTTTTCTGT--TCTGCGCCG
		</sequence>
		<sequence>
			<taxon idref="MPX37873"/>
			TTTCTCTACTTTTTAACGAAAAAGAGGCAGATGACA-CTGACCATGAGCCCCAAGTATCCCCCGGGGGCTCAGAGCCTCCCAGTGAAAAACATTTCCGCGAAACAGAAGTCT-GAAAAGGTCA--GGGCCCAGACT-GAGGCTCTGACGT--GAGACAGCTCAGCACCGGCTC-AGACTGGGCCCTGACGTG-TCCCCCT--AAAACGAATCATAAGCTCAGGCCTCCGGGAAGCCACCAGGAACCACCCATTTCCTCCCCATATTTGTCAAGCCGTCTTCAGGCGTTGACGACAACCCCTCACCTC----ATGGCACGCATACGGC-TCAAT-AAAATAACAGGAGTCTATAAAAGCGTGGAGACAGTTCAGGAGGGGG--CTCGCTTCTTTCCCTCACGCGCCCGCCGCCCTACCTGAGGCCGCCATCCAC-GCCGGTTGAGTCGC-GTTCTGCCGCCTCCCGCCTGTGGTGCCTCCTGAACTGCGTCCGCCGTCTAGGTAAGTTTAGAGCTCAGGTCGAGACCGGGCCTTT-GTCCGGCGCTCCCTTAGAGCCTACCTAGACTCAGCCGGCTCTCCACGC-TTTGCCTGACCCTGTTTGCTC-ACCTCTACGTCTTTGTTTCGTTTTCTGT--TCTGCGCCG
		</sequence>
		<sequence>
			<taxon idref="MPX38080"/>
			TTTCTCTACTTTTTAACGAAAAGGAGGCAGATGACA-CTGACCATGAGCCCCAAATATCCCCCGGGGGCTTAGAGCCTCCCAGTGAAAAACATTTCCGCGAAACAGAAGTCT-GAAAAGGTCA--GGGCCCAGACTAAAGGCTCTGACGT--GAGACAGCTCAGCACCGGCTC-AGACTGGGCCCTGACGTG-TCCCCCT--AAAGCGAATCATAAGCTCAGACCTCCGGGAAGCCACCGGGAACCACCCATTTCCTCCCCATATTTGTCAAGCCGTCTTCAGGCGTTGACGACAACCCCTCACCCC----ATGGCACGCATACGGC-TCAAT-AAAATAACAGGAGTCTATAAAAGCGTGGAGACAGTTCAGGAGGGGG--CTCGCTTCTTTCCCTCACGCGCCCGCCGCCCTACCTGAGGCCGCCATCCAC-GCCGGTTGAGTCGC-GTTCTGCCGCCTCCCGCCTGTGGTGCCTCCTGAACTGCGTCCGCTGTCTAGGTAAGTTTAGAGCTCAGGTCGAGACCGGGCCTTT-GTCCGGCGCTCCCTTAGAGCCTACCTAGACCCAGCCGGCTCTCCACGC-TTTGCCTGACCCTGCTTGCTC-ACCTCTACGTCTTTGTTTCGTTTTCTGT--TCTGCGCCG
		</sequence>
		<sequence>
			<taxon idref="MPX39012"/>
			TTTCTCTACTTTTTAACGAAAAAGAGGCGGATGACA-CTGACCATGAGCCCCAAATATCCCCCGGGGGCTTAGAGCCTCCCAGTGAAAAACATTTCCGCGAAACAGAAGTCT-GAAAAGGTCA--GGGCCCAGACT-AAGGCTCTGACGT--GAGACAGCTCAGCACCGGCTC-AGACTGGGCCCTGACGTG-TCCCCCT--AAAGCGAATCATAAGCTCAGACCTCCGGGAAGCCACCAGGAACCACCCATTTCCTCCCCATATTTGTCAAGCCGTCTTCAGGCGTTGACGACAACCCCTCACCTC----ATGGCACGCATACGGC-TCAAT-AAAATAACAGGAGTCTATAAAAGCGTGGAGACAGTTCAGGAGGGGG--CTCGCTTCTTTCCCTCACGCGCCCGCCGCCCTACCTGAGGCCGCCATCCAC-GCCGGTTGAGTCGC-GTTCTGCCGCCTCCCGCCTGTGGTGCCTCCTGAACTGCGTCCGCTGTCTAGGTAAGTTTAGAGCTCAGGTCGAGACCGGGCCTTT-GTCCGGCGCTCCCTTAGAGCCTACCTAGACCCAGCCGGCTCTCCACGC-TTTGCCTGACCCTGCTTGCTC-ACCTCTACGTCTTTGTTTCGTTTTCTGT--TCTGCGCCG
		</sequence>
		<sequence>
			<taxon idref="MPX39147"/>
			TTTCCTTACTTTTTAACGAAAAAGAGGCAGATGACA-CTGACCATGAGCCCCAAGTATCCCCCGGGGGCTTAGAGCCTCCCAGTGAAAAACATTTCCGCGAAACAGAAGTCT-GAAAAGGTCA--GGGCCCAGACT-GAGGCTCTGACGT--GAGACAGCTCAGCACCGGCTC-AGACTGGGCCCTGACGTG-TCCCCCT--AAAACGAATCATAAGCTCAGGCCTCCGGGAAGCCACCAGGAACCACCCATTTCCTCCCCATATTTGTCAAGCCGTCTTCAGGCGTTGACGACAACCCCTCACCTC----ATGGCACGCATACGGC-TCAAT-AAAATAACAGGAGTCTATAAAAGCGTGGAGACAGTTCAGGAGGGGG--CTCGCTTCTTTCCCTCACGCGCCCGCCGCCCTACCTGAGGCCGCCATCCAC-GCCGGTTGAGTCGC-GTTCTGCCGCCTCCCGCCTGTGGTGCCTCCTGAACTGCGTCCGCCGTCTAGGTAAGTTTAGAGCTCAGGTCGAGACCGGGCCTTT-GTCCGGCGCTCCCTTAGAGCC-ACCTAGACTCAGCCGGCTCTCCACGC-TTTGCCTGACCCTGTTTGCTC-ACCTCTACGTCTTTGTTTCGTTTTCTGT--TCTGCGCCG
		</sequence>
		<sequence>
			<taxon idref="MPX39501"/>
			TTTCTCTACTTTTTAACGAAAAAGAGGCAGATGACA-CTGACC-TGAGCCCCAAGTATCCCCCGGGGGCTCAGAGCCTCCCAGTGAAAAACATTTCCGCGAAACAGAAGTCT-GAAAAGGTCA--GGGCCCAGACT-GAGGCTCTGACGT--GAGACAGCTCAGCACCGGCTC-AGACTGGGCCCTGACGTG-TCCCCCT--AAAACGAATCATAAGCTCAGGCCTCCGGGAAGCCACCAGGAACCACCCATTTCCTCCCCATATTTGTCAAGCCGTCTTCAGGCGTTGACGACAACCCCTCACCTC----ATGGCACGCATACGGC-TCAAT-AAAATAACAGGAGTCTATAAAAGCGTGGAGACAGTTCAGGAGGGGG--CTCGCTTCTTTCCCTCACGCGCCCGCCGCCCTACCTGAGGCCGCCATCCAC-GCCGGTTGAGTCGC-GTTCTGCCGCCTCCCGCCTGTGGTGCCTCCTGAACTGCGTCCGCCGTCTAGGTAAGTTTAGAGCTCAGGTCGAGACCGGGCCTTT-GTCCGGCGCTCCCTTAGAGCC-ACCTAGACTCAGCCGGCTCTCCACGC-TTTGCCTGACCCTGTTTGCTC-ACCTCTACGTCTTTGTTTCGTTTTCTGT--TCTGCGCCG
		</sequence>
		<sequence>
			<taxon idref="MPX40434"/>
			TTTCTCTACTTTTTAACGAAAAAGAGGCAGATGACA-CTGACCATGAGCCCCAAGTATCCCCCGGGGGCTTAGAGCCTCCCAGTGAAAAACATTTCCGCGAAACAGAAGTCT-GAAAAGGTCA--GGGCCCAGACT-GAGGCTCTGACGT--GAGACAGCTCAGCACCGGCTC-AGACTGGGCCCTGACGTG-TCCCCCT--AAAACGAATCATAAGCTCAGGCCTCCGGGAAGCCACCAGGAACCACCCATTTCCTCCCCATATTTGTCAAGCCGTCTTCAGGCGTTGACGACAACCCCTCACCTC----ATGGCACGCATACGGC-TCAAT-AAAATAACAGGAGTCTATAAAAGCGTGGAGACAGTTCAGGAGGGGG--CTCGCTTCTTTCCCTCACGCGCCCGCCGCCCTACCTGAGGCCGCCATCCAC-GCCGGTTGAGTCGC-GTTCTGCCGCCTCCCGCCTGTGGTGCCTCCTGAACTGCGTCCGCCGTCTAGGTAAGTTTAGAGCTCAGGTCGAGACCGGGCCTTT-GTCCGGCGCTCCCTTAGAGCCTACCTAGACTCAGCCGGATCTCCACGC-TTTGCCTGACCCTGTTTGCTC-ACCTCTACGTCTTTGTTTCGTTTTCTGT--TCTGCGCCG
		</sequence>
		<sequence>
			<taxon idref="MPX41086"/>
			TTTCTCTACTTTTTAACGAAAAAGAGGCAGATGACA-CTGACCATGAGCCCCAAGTATCCCCCGGGGGCTTAGAGCCTCCCAGTGAAAAACATTTCCGCGAAACAGAAGTCT-GAAAAGGTCA--GGGCCCAGACT-GAGGCTCTGACGT--GAGACAGCTCAGCACCGGCTC-AGACTGGGCCCTGACGTG-TCCCCCT--AAAACGAATCATAAGCTCAGGCCTCCGGGGAGCCACCAGGAACCACCCATTTCCTCCCCATATTTGTCAAGCCGTCTTCAGGCGTTGACGACAACCCCTCACCTC----ATGGCACGCATACGGC-TCAAT-AAAATAACAGGAGTCTATAAAAGCGTGGAGACAGTTCAGGAGGGGG--CTCGCTTCTTTCCCTCACGCGCCCGCCGCCCTACCTGAGGCCGCCATCCAC-GCCGGTTGAGTCGC-GTTCTGCCGCCTCCCGCCTGTGGTGCCTCCTGAACTGCGTCCGCCGTGTAGGTAAGTTTAGAGCTCAGGTCGAGACCGGGCCTTT-GTCCGGCGCTCCCTTAGAGCCTACCTAGACTCAGCCGGCTCTCCACGC-TTTGCCTGACCCTGTTTGCTC-ACCTCTACGTCTTTGTTTCGTTTTCTGT--TCTGCGCCG
		</sequence>
		<sequence>
			<taxon idref="MPX41101"/>
			TTTCTCTACTTTTTAACGAAAAAGAGGCAGATGACA-CTGACCATGAGCCCCAAGTATCCCCCGGGGGCTTAGAGCCTCCCAGTGAAAAACATTTCCGCGAAACAGAAGTCT-GAAAAGGTCA--GGGCCCAGACT-GAGGCTCTGACGT--GAGACAGCTCAGCACCGGCTC-AGACTGGGCCCTGACGTG-TCCCCCT--AAAACGAATCATAAGCTCAGGCCTCCGGGAAGCCACCAGGAACCACCCATTTCCTCCCCATATTTGTCAAGCCGTCTTCAGGCGTTGACGACAACCCCTCACCTC----ATGGCACGCATACGGC-TCAAT-AAAATAACAGGAGTCTATAAAAGCGTGGAGACAGTTCAGGAGGGGG--CTCGCTTCTTTCCCTCACGCGCCCGCCGCCCTACCTGAGGCCGCCATCCAC-GCCGGTTGAGTCGC-GTTCTGCCGCCTCCCGCCTGTGGTGCCTCCTGAACTGCGTCCGCCGTCTAGGTAAGTTTAGAGCTCAGGTCGAGACCGGGCCTTT-GTCCGGCGCTCCCTTAGAGCCTACCTAGACTCAGCCGGCTCTCCACGC-TTTGCCTGACCCAGTTTGCTC-ACCTCTACGTCTTTGTTTCGTTTTCTGT--TCTGTGCCG
		</sequence>
		<sequence>
			<taxon idref="MPX41392"/>
			TTTCTCTACTTTTTAACGAAAAAGAGGCGGATGACA-CTGACCATGAGCCCCAAATATCCCCCGGGGGCTTAGAGCCTCTCAGTGAAAAACATTTCCGCGAAACAGAAGTCT-GAAAAGGTCA--GGGCCCAGACT-GAGGCTCTGACGT--GAGACAGCTCAGCACCGGCTC-AGACTGGGCCCTGACGTG-TCCCCCT--AAAGCGAATCATAAGCTCAGACCTCCGGGAAGCCACCGGGAACCACCCATTTCCTCCCCATATTTGTCAAGCCGTCTTCAGGCGTTGACGACAACCCCTCACCTC----ATGGCACGCATACGGC-TCAAT-AAAATAACAGGAGTCTATAAAAGCGTGGAGACAGTTCAGGAGGGGG--CTCGCTTCTTTCCCTCACGCGCCCGCCGCCCTACCTGAGGCCGCCATCCAC-GCCGGTTGAGTCGC-GTTCTGCCGCCTCCCGCCTGTGGTGCCTCCTGAACTGCGTCCGCCGTCTAGGTAAGTTTAGAGCTCAGGTCGAGACCGGGCCTTT-GTCCGGCGCTCCCTTAGAGCCTACCTAGACTCAGCCGGCTCTCCACGC-TTTGCCTGACCCTGTTTGCTC-ACCTCTACGTCTTTGTTTCGTTTTCTGT--TCTGCGCCG
		</sequence>
		<sequence>
			<taxon idref="MPX41440"/>
			TTTCTCTACTTTTTAACGAAAAGGAGGCAGATGACA-CTGACCATGAGCCCCAAGTATCCCCCGGGGGCTTAGAGCCTCCCAGTGAAAAACATTTCCGCGAAACAGAAGTCT-GAAAAGGTCA--GGGCCCAGACT-GAGGCTCTGACGT--GAGACAGCTCAGCACCGGCTC-AGACTGGGCCCTGACGTG-TCCCCCT--AAAACGAATCATAAGCTCAGGCCTCCGGGAAGCCACCAGGAACCACCCATTTCCTCCCCATATTTGTCAAGCCGTCTTCAGGCGTTGACGACAACCCCTCACCTC----ATGGCACGCATACGGC-TCAAT-AAAATAACAGGAGTCTATAAAAGCGTGGAGACAGTTCAGGAGGGGG--CTCGCTTCTTTCCCTCACGCGCCCGCCGCCCTACCTGAGGCCGCCATCCAC-GCCGGTTGAGTCGC-GTTCTGCCGCCTCCCGCCTGTGGTGCCTCCTGAACTGCGT-CGCCGTCTAGGTAAGTTTAGAGCTCAGGTCGAGACC-GGCCTTT-GTCCGGCGCTCCCTTAGAGCCTACCTAGACTCAGCCGGCTCTCCACGC-TTTGCCTGACCCAGTTTGCTC-ACCTCTACGTCTTTGTTTCGTTTTCTGT--TCTGCGCCG
		</sequence>
		<sequence>
			<taxon idref="MPX41775"/>
			TTTCTCTACTTTTTAACGAAAAAGAGGCAGATGACA-CTGACCATGAGCCCCAAGTATCCCCCGGGGGCTTAGAGCCTCCCAGTGAAAAACATTTCCGCGAAACAGAAGTCT-GAAAAGGTCA--GGGCCCAGACT-GAGGCTCTGACGT--GAGACAGCTCAGCACCGGCTC-AGACTGGGCCCTGACGTG-TCCCCCT--AAAACGAATCATAAGCTCAGGCCTCCGGGAAGCCACCAGGAACCACCCATTTCCTCCCCATATTTGTCAAGCCGTCTTCAGGCGTTGACGACAACCCCTCACCTC----ATGGCACGCATACGGC-TCAAT-AAAATAACAGGAGTCTATAAAAGCGTGGAGACAGTTCAGGAGGGGG--CTCGCTTCTTTCCCTCACGCGCCCGCCGCCCTACCTGAGGCCGCCATCCAC-GCCGGTTGAGTCGC-GTTCTGCCGCCTCCCGCCTGTGGTGCCTCCTGAACTGCGTCCGCCGTCTAGGTAAGTTTAGAGCTCAGGTAGAGACCGGGCCTTT-GTCCGGCGCTCCCTTAGAGCCTACCTAGACTCAGCCGGCTCTCCACGC-TTTGCCTGACCCTGTTTGCTC-ACCTCTACGTCTTTGTTTCGTTTTCTGT--TCTGCGCCG
		</sequence>
		<sequence>
			<taxon idref="MPX41860"/>
			TTTCTCTACTTTTTAACGAAAAAGAGGCAGATGACA-CTGACC-TGAGCCCCAAGTATCCCCCGGGGGCTCAGAGCCTCCCAGTGAAAAACATTTCCGCGAAACAGAAGTCT-GAAAAGGTCA--GGGCCCAGACT-GAGGCTCTGACGT--GAGACAGCTCAGCACCGGCTC-AGACTGGGCCCTGACGTG-TCCCCCT--AAAACGAATCATAAGCTCAGGCCTCCGGGAAGCCACCAGGAACCACCCATTTCCTCCCCATATTTGTCAAGCCGTCTTCAGGCTTTGACGACAACCCCTCACCTC----ATGGCACGCATACGGC-TCAAT-AAAATAACAGGAGTCTATAAAAGCGTGGAGACAGTTCAGGAGGGGG--CTCGCTTCTTTCCCTCACGCGCCCGCCGCCCTACCTGAGGCCGCCAGCCAC-GCCGGTTGAGTCGC-GTTCTGCCGCCTCCCGCCTGTGGTGCCTCCTGAACTGCGTCCGCCGTCTAGGTAAGTTTAGAGCTCAGGTCGAGACCGGGCCTTT-GTCCGGCGCTCCCTTAGAGCCTACCTAGACTCAGCCGGCTCT-CACGC-TTTGCCTGACCCTGTTTGCTC-ACCTCTACGTCTTTGTTTCGTTTTCTGT--TCTGCGCCG
		</sequence>
		<sequence>
			<taxon idref="MPX42626"/>
			TTTCTTTACTTTTTAACGAAAAAGAGGCAGATGACA-CTGACCATGAGCCCCAAGTATCCCCCGGGGGCTTAGAGCCTCCCAGTGAAAAACATTTCCGCGAAACAGAAGTCT-GAAAAGGTCA--GGGCCCAGACT-GAGGCTCTGACGT--GAGACAGCTCAGCACCGGCTC-AGACTGGGCCCTGACGTG-TCCCCCT--AAAACGAATCATAAGCTCAGGCCTCCGGGAAGCCACCAGGAACCACCCATTTCCTCCCCATATTTGTCAAGCCGTCTTCAGGCGTTGACGACAACCCCTCACCTC----ATGGCACGCATACGGC-TCAAT-AAAATAACAGGAGTCTATAAAAGCGTGGAGACAGTTCAGGAGGGGG--CTCGCTTCTTTCCCTCACGCGCCCGCCGCCCTACCTGAGGCCGCCATCCAC-GCCGGTTGAGTCGC-GTTCTGCCGCCTCCCGCCTGTGGTGCCTCCTGAACTGCGTCCGCCGTCTAGGTAAGTTTAGAGCTCAGGTCGAGACCGGGCCTTT-GTCCGGCGCTCCCTTAGAGCCTACCTAGACTCAGCCGGCTCTCCACGC-TTTGCCTGACCCTGTTTGCTC-ACCTCTACGTCTTTGTTTCGTTTTCTGT--TCTGCGCCG
		</sequence>
		<sequence>
			<taxon idref="MPX42630"/>
			TTTCTCTACTTTTTAACGAAAAGGAGGCAGATGACA-CTGACCATGAGCCCCAAGTATCCCCCGGGGGCTTAGAGCCTCCCAGTGAAAAACATTTCCGCGAAACAGAAGTCT-GAAAAGGTCA--GGGCCCAGACT-GAGGCTCTGACGT--GAGACAGCTCAGCACCGGCTC-AGACTGGGCCCTGACGTG-TCCCCCT--AAAACGAATCATAAGCTCAGGCCTCCGGGAAGCCACCAGGAACCACCCATTTCCTCCCCATATTTGTCAAGCCGTCTTCAGGCGTTGACGACAACCCCTCACCTC----ATGGCACGCATACGGC-TCAAT-AAAATAACAGGAGTCTATAAAAGCGTGGAGACAGTTCAGGAGGGGG--CTCGCTTCTTTCCCTCACGCGCCCGCCGCCCTACCTGAGGCCGCCATCCAC-GCCGGTTGAGTCGC-GTTCTGCCGCCTCCCGCCTGTGGTGCCTCCTGAACTGCGTCCGCCGTCTAGGTAAGTTTAGAGCTCAGGTCGAGACCGGGCCTTT-GTCCGGCGCTCCCTTAGAGCCTACCTAGACTCAGCCGGCTCTCCACGC-TTTGCCTGACCCTGTTTGCTC-ACCTCTACGTCTTTGTTTCGTTTTCTGT--TCTGCGCCG
		</sequence>
		<sequence>
			<taxon idref="MPX42976"/>
			TTTCTCTACTTTTTAACGAAAAAGAGGCAGATGACA-CTGACCATGAGCCCCAAGTATCCCCCGGGGGCTTAGAGCCTCCCAGTGAAAAACATTTCCGCGAAACAGAAGTCT-GAAAAGGTCA--GGGCCCAGACT-GAGGCTCTGACGT--GAGACAGCTCAGCACCGGCTC-AGACTGGGCCCTGACGTG-TCCCCCT--AAAACGAATCATAAGCTCAGGCCTCCGGGAAGCCACCGGGAACCACCCATTTCCTCCCCATATTTGTCAAGCCGTCTTCAGGCATTGACGACAACCCCTCACCTC----ATGGCACGCATACGGC-TCAAT-AAAATAACAGGAGTCTATAAAAGCGTGGAGACAGTTCAGGAGGGGG--CTCGCTTCTTTCCCTCACGCGCCCGCCGCCCTACCTGAGGCCGCCATCCAC-GCCGGTTGAGTCGC-GTTCTGCCGCCTCCCGCCTGTGGTGCCTCCTGAACTGCGTCCGCCGTCTAGGTAAGTTTAGAGCTCAGGTCGAGACCGGGCCTTT-GTCCGGCGCTCCCTTAGAGCCTACCTAGACTCAGCCGGCTCTCCACGC-TTTGCCTGACCCTGTTTGCTC-ACCTCTACGTCTTTGTTTCGTTTTCTGT--TCTGCGCCG
		</sequence>
		<sequence>
			<taxon idref="MPX4454"/>
			TTTCTCTACTTTTTAACGAAAAGGAGGCAGATGACA-CTGACCATGAGCCCCAAGTATCCCCCGGGGGCTTAGAGCCTCCCAGTGAAAAACATTTCCGCGAAACAGAAGTCT-GAAAAGGTCA--------------GAGGCTCTGACGT--GAGACAGCTCAGCACCGGCTC-AGACTGGGCCCTGACGTG-TCCCCCT--AAAACAAATCACAAGCTCAGGCCTCCGGGAAGCCACCGGGAACCACCCATTTCCTCCCCATATTTGTCAAGCCGTCTTCAGGCGTTGACGACAACCCCTCACCTC----ATGGCACGCATACGGC-TCAAT-AAAATAACAGGAGTCTATAAAAGCGTGGAGACAGTTCAGGAGGGGG--CTCGCTTCTTTCCCTCACGCGCCCGCCGCCCTACCTGAGGCCGCCATCCAC-GCCGGTTGAGTCGC-GTTCTGCCGCCTCCCGCCTGTGGTGCCTCCTGAACTGCGTCCGCCGTCTAGGTAAGTTTTGAGCTCAGGTCGAGACCGGGCCTTT-GTCCGGCGCTCCCTTAGAGCCTACCTAGACTCAGCCGGCTCTCCACGC-TTTGCCTGACCCTGTTTGCTC-ACCTCTACGTCTTTGTTTCGTTTTCTGT--TCTGCGCCG
		</sequence>
		<sequence>
			<taxon idref="MPX4653"/>
			TTTTCTCACTTTTTAACGAAAAAGAGGCAGATGACA-CTGACCATGAGCCCCAAATATCCCCCGGGGGCTTAGAGCCTCCCAGTGAAAAACATTTCCGCGAAACAGAAGTCT-GAAAAGGTCA--GGGCCCAGGCT-GCGGCTCTGACGT--GAGACAGCTCAGCACCGGCTC-AGACTGGGCCCTGACGTG-TCCCCCT--AAAACGAATCATAAGCTCAGACCTCCGGGAAGCCACCGGGAACCACCCATTTCCTCCCCATATTTGTCAAGCCGTCTTCAGGCGTTGACGACAACCCCTCACCTC----ATGGCACGCATACGGC-TCAAT-AAAATAACAGGAGTCTATAAAAGCGTGGAGACAGTTCAGGAGGGGG--CTCGCTTCTTTCCCTCACGCGCTCGCCGCCCTACCTGAGGCCGCCATCCAC-TCCGGTTGAGTCGC-GTTCTGCCGCCTCCCGCCTGTGGTGCCTCCTGAACTGCGTCCGCCGTCTAGGTAAGTTTAGAGCTCAGGTCGAGACCGGGCCTTT-GTCCGGCGCTCCCTTAGAGCCTACCTAGACTCAGCCGGCTCTCCACGC-TTTGCCTGACCCTGTTTGCTC-ATCTCTACGTCTTTGTTTCGTTTTCTGT--TCTGCGCCG
		</sequence>
		<sequence>
			<taxon idref="MPX5423"/>
			TTTCTCTACTTTTTAACGAAAAGGAGGCAGATGACA-CTGACCATGAGCCCCAAGTATCCCCCGGGGGCTTAGAGCCTCCCAGTGAAAAACATTTCCGCGAAACAGAAGTCT-GAAAAGGTCA--------------GAGGCTCTGACGT--GAGACAGCTCAGCACCGGCTC-AGACTGGGCCCTGACGTG-TCCCCCT--AAAACAAATCACAAGCTCAGGCCTCCGGGAAGCCACCGGGAACCACCCATTTCCTCCCCATATTTGTCAAGCCGTCTTCAGGCGTTGACGACAACCCCTCACCTC----ATGGCACGCATACGGC-TCAAT-AAAATAACAGGAGTCTATAAAAGCGTGGAGACAGTTCAGGAGGGGG--CTCGCTTCTTTCCCTCACGCGCCCGCCGCCCTACCTGAGGCCGCCATCCAC-GCCGGTTGAGTCGC-GTTCTGCCGCCTCCCGCCTGTGGTGCCTCCTGAACTGCGTCCGCCGTCTAGGTAAGTTTTGAGCTCAGGTCGAGACCGGGCCTTT-GTCCGGCGCTCCCTTAGAGCCTACCTAGACTCAGCCGGCTCTCCACGC-TTTGCCTGACCCTGTTTGCTC-ACCTCTACGTCTTTGTTTCGTTTTCTGT--TCTGCGCCG
		</sequence>
		<sequence>
			<taxon idref="MPX5434"/>
			TTTCTCTACTTTTTAACGAAAAGGAGGCAGATGACA-CTGACCATGAGCCCCAAGTATCCCCCGGGGGCTTAGAGCCTCCCAGTGAAAAACATTTCCGCGAAACAGAAGTCT-GAAAAGGTCA--------------GAGGCTCTGACGT--GAGACAGCTCAGCACCGGCTC-AGACTGGGCCCTGACGTG-TCCCCCT--AAAACAAATCACAAGCTCAGGCCTCCGGGAAGCCACCGGGAACCACCCATTTCCTCCCCATATTTGTCAAGCCGTCTTCAGGCGTTGACGACAACCCCTCACCTC----ATGGCACGCATACGGC-TCAAT-AAAATAACAGGAGTCTATAAAAGCGTGGAGACAGTTCAGGAGGGGG--CTCGCTTCTTTCCCTCACGCGCCCGCCGCCCTACCTGAGGCCGCCATCCAC-GCCGGTTGAGTCGC-GTTCTGCCGCCTCCCGCCTGTGGTGCCTCCTGAACTGCGTCCGCCGTCTAGGTAAGTTTTGAGCTCAGGTCGAGACCGGGCCTTT-GTCCGGCGCTCCCTTAGAGCCTACCTAGACTCAGCCGGCTCTCCACGC-TTTGCCTGACCCTGTTTGCTC-ACCTCTACGTCTTTGTTTCGTTTTCTGT--TCTGCGCCG
		</sequence>
		<sequence>
			<taxon idref="MPX5456"/>
			TTTCTCTACTTTTTAACGAAAAGGAGGCAGATGACA-CTGACCATGAGCCCCAAGTATCCCCCGGGGGCTTAGAGCCTCCCAGTGAAAAACATTTCCGCGAAACAGAAGTCT-GAAAAGGTCA--------------GAGGCTCTGACGT--GAGACAGCTCAGCACCGGCTC-AGACTGGGCCCTGACGTG-TCCCCCT--AAAACAAATCACAAGCTCAGGCCTCCGGGAAGCCACCGGGAACCACCCATTTCCTCCCCATATTTGTCAAGCCGTCTTCAGGCGTTGACGACAACCCCTCACCTC----ATGGCACGCATACGGC-TCAAT-AAAATAACAGGAGTCTATAAAAGCGTGGAGACAGTTCAGGAGGGGG--CTCGCTTCTTTCCCTCACGCGCCCGCCGCCCTACCTGAGGCCGCCATCCAC-GCCGGTTGAGTCGC-GTTCTGCCGCCTCCCGCCTGTGGTGCCTCCTGAACTGCGTCCGCCGTCTAGGTAAGTTTTGAGCTCAGGTCGAGACCGGGCCTTT-GTCCGGCGCTCCCTTAGAGCCTACCTAGACTCAGCCGGCTCTCCACGC-TTTGCCTGACCCTGTTTGCTC-ACCTCTACGTCTTTGTTTCGTTTTCTGT--TCTGCGCCG
		</sequence>
		<sequence>
			<taxon idref="MPX5644"/>
			TTTCTCTAC-TTTTAACGAAAAAGAGGCAGATGACA-CTGACCATGAGCCCCAAGTATCCCCCGGGGGCTTAGAGCCTCCCAGTGAAAAACATTTCCGCGAAACAGAAGTCT-GAAAAGGTCA--GGGCCCAGACT-GAGGCTCTGACGT--GAGACAGCTCAGCACCGGCTC-AGACTGGGCCCTGACGTA-TCCCCCT--AAAACGAATCACAAGCTCAGGCCTCCGGGAAGCCACCGGGAACCACCCATTTCCTCCCCATATTTGTCAAGCCGTCTTCAGGCGTTGACGACAACCCCTCACCTC----ATGGCACGCATACGGC-TCAAT-AAAATAACAGGAGTCTATAAAAGCGTGGAGACAGTTCAGGAGGGGG--CTCGCTTCTTTCCCTCACGCGCCCGCCGCCCTACCTGAGGCCGCCATCCAC-GCCGGTTGAGTCGC-GTTCTGCCGCCTCCCGCCTGTGGTGCCTCCTGAACTGCGTCCGCTGTCTAGGTAAGTTTAGAGCTCAGGTCGAGACCGGGCCTTT-GTCCGGCGCTCCCTTAGAGCCTACCTAGACCCAGCCGGCTCTCCACGC-TTTGCCTGACCCTGCTTGCTC-ACCTCTACGTCTTTGTTTCGTTTTCTGT--TCTGCACCG
		</sequence>
		<sequence>
			<taxon idref="MPX5655"/>
			TTTCTCTACTTTTTAACGAAAAAGAGGCAGATGACA-CTGACCATGAGCCCCAAATATCCCCCGGGGGCTTAGAGCCTCCCAGTGAAAAACATTTCCGCGAAACAGAAGTCT-GAAAAGGTCA--GGGCCCAGACT-GCGGCTCTGACGT--GAGACAGCTCAGCACCGGCTC-AGACTGGGCCCTGACGTG-TCCCCCT--AAAACGAATCATAAGCTCAGACCTCCGGGAAGCCACCGGGAACCACCCATTTCCTCCCCATATTTGTCAAGCCATCTTCAGGCGTTGACGACAACCCCTCACCTC----ATGGCACGCATACGGC-TCAAT-AAAATAACAGGAGTCTATAAAAGCGTGGAGACAGTTCAGGAGGGGG--CTCGCTTCTTTCCCTCACGCGCCCGCCGCCCTACCTGAGGCCGCCATCCAC-GCCGGTTGAGTCGC-GTTCTGCCGCCTCCCGCCTGTGGTGCCTCCTGAACTGCGTCCGCCGTCTAGGTAAGTTTAGAGCTCAGGTCGAGACCGGGCCTTT-GTCCGGCGCTCCCTTAGAGCCTACCTAGACTCAGCCGGCTCTCCACGC-TTTGCCTGACCCTGTTTGCTC-ATCTCTACGTCTTTGTTTCGTTTTCTGT--TCTGCGCCG
		</sequence>
		<sequence>
			<taxon idref="MPX6160"/>
			TTTCTCTACTTTTTAACGAAAAAGAGGCAGATGACA-CTGACCATGAGCCCCAAGTATCCCCCGGGGGCTTAGAGCCTCCCAGTGAAAAACATTTCCGCGAAACAGAAGTCT-GAAAAGGTCA--GGGCCCAGACT-GAGGCTCTGACGT--GAGACAGCTCAGCACCGGCTC-AGACTGGGCCCTGACGTG-TCCCCCT--AAAACGAATCATAAGCTCAGGCCTCCGGGAAGCCACCGGGAACCACCCATTTCCTCCCCATATTTGTCAAGCCGTCTTCAGGCGTTGACGACAACCCCTCACCTC----ATGGCACGCATACGGC-TCAAT-AAAATAACAGGAGTCTATAAAAGCGTGGAGACAGTTCAGGAGGGGG--CTCGCTTCTTTCCCTCACGCGCCCGCCGCCCTACCTGAGGCCGCCATCCAC-GCCGGTTGAGTCGC-GTTCTGCCGCCTCCCGCCTGTGGCGCCTCCTGAACTGCGTCCGCCGTCTAGGTAAGTTTAGAGCTCAGGTCGAGACCGGGCCTTT-GTCCGGCGCTCCCTTAGAGCCTACCTAGACTCAGCCGGCTCTCCACGC-TTTGCCTGACCCTGTTTGCTC-ACCTCTACGTCTTTGTTTCGTTTTCTGT--TCTGCGCCG
		</sequence>
		<sequence>
			<taxon idref="MPX62742"/>
			TTTCTCTACTTTTTAACGAAAAGGAGGCAGATGACA-CTGACCATGAGCCCCAAGTATCCCCCGGGGGCTTAGAGCCTCCCAGTGAAAAACATTTCCGCGAAACAGAAGTCT-GAAAAGGTCA--GGGCCCAGACT-GAGGCTCTGACGT--GAGACAGCTCAGCACCGGCTC-AGACTGGGCCCTGACGTG-TCCCCCT--AAAACGAATCATAAGCTCAGGCCTCCGGGAAGCCACCAGGAACCACCCATTTCCTCCCCATATTTGTCAAGCCGTCTTCAGGCGTTGACGACAACCCCTCACCTC----ATGGCACGCATACGGC-TCAAT-AAAATAACAGGAGTCTATAAAAGCGTGGAGACAGTTCAGGAGGGGG--CTCGCTTCTTTCCCTCACGCGCCCGCCGCCCTACCTGAGGCCGCCATCCAC-GCCGGTTGAGTCGC-GTTCTGCCGCCTCCCGCCTGTGGTGCCTCCTGAACTGCGTCCGCCGTCTAGGTAAGTTTAGAGCTCAGGTCGAGACCGGGCCTTT-GTCCGGCGCTCCCTTAGAGCCTACCTAGACTCAGCCGGCTCTCCACGC-TTTGCCTGACCCTGTTTGCTC-GCCTCTACGTCTTTGTTTCGTTTTCTGT--TCTGCGCCG
		</sequence>
		<sequence>
			<taxon idref="MPX6366"/>
			TTTCTCTACTTTTTAACGAAAAAGAGGCGGATGACA-CTGACCATGAGCCCCAAATATCCCCCGGGGGCTTAGAGCCTCCCAGTGAAAAACATTTCCGCGAAACAGAAGTCT-GAAAAGGTCA--AGGCCCAGACT-AAGGCTCTGACGT--GAGACAGCTCAGCACCGGCTC-AGACTGGGCCCTGACGTG-TCCCCCT--AAAGCTAATCATAAGCTCAGACCTCCGGGAAGCCACCGGGAACCACCCATTTCCTCCCCATATTTGTCAAGCCGTCTTCAGGCGTTGACGACAACCCCTCACCTC----ATAGCACGCATACGGC-TCAAT-AAAATAACAGGAGTCTATAAAAGCGTGGAGACAGTTCAGGAGGGGG--CTCGCTTCTTTCCCTCACGCGCCCGCCGCCCTACCTGAGGCCGCCATCCAC-GCCGGTTGAGTCGC-GTTCTGCCGCCTCCCGCCTGTGGTGCCTCCTGAACTGCGTCCGCTGTCTAGGTAAGTTTAGAGCTCAGGTCGAGACCGGGCCTTT-GTCCGGCGCTCCCTTAGAGCCTACCTAGACCCAGCCGGCTCTCCACGC-TTTGCCTGACCCTGCTTGCTC-ACCTCTACGTCTTTGTTTCGTTTTCTGT--TCTGCGCCG
		</sequence>
		<sequence>
			<taxon idref="MPX6370"/>
			TTTCTCTACTTTTTAACGAAAAAGAGGCAGATGACA-CTGACCATGAGCCCCAAGTGTCCCCCGGGGGCTTAGAGCCTCCCAGTGAAAAACATTTCCGCGAAACAGAAGTCT-GAAAAGGTCA--GGGCCCAGACT-GAGGCTCTGACGT--GAGACAGCTCAGCACCGGCTC-AGACTGGGCCCTGACGTG-TCCCCCT--AAAACGAATCATAAGCTCAGGCCTCCGGGAAGCCACCGGGAACCACCCATTTCCTCCCCATATTTGTCAAGCCGTCTTCAGGCGTTGACGACAACCCCTCACCTC----ATGGCACGCATACGGC-TCAAT-AAAATAACAGGAGTCTATAAAAGCGTGGAGACAGTTCAGGAGGGGG--CTCGCTTCTTTCCCTCACGCGCCCGCCGCCCTACCTGAGGCCGCCATCCAC-GCCGGTTGAGTCGC-GTTCTGCCGCCTCCCGCCTGTGGTGCCTCCTGAACTGCGTCCGCCGTCTAGGTAAGTTTAGAGCTCAGGTCGAGACCGGGCCTTT-GTCCGGCGCTCCCTTAGAGCCTACCTAGACTCAGCCGGCTCTCCACGC-TTTGCCTGACCCTGTTTGCTC-ACCTCTACGTCTTTGTTTCGTTTTCTGT--TCTGCGCCG
		</sequence>
		<sequence>
			<taxon idref="MPX6440"/>
			TTTCTCTACTTTTTAACGAAAAAGAGGCAGATGACA-CTGACCATGAGCCCCAAGTGTCCCCCGGGGGCTTAGAGCCTCCCAGTGAAAAACATTTCCGCGAAACAGAAGTCT-GAAAAGGTCA--GGGCCCAGACT-GAGGCTCTGACGT--GAGACAGCTCAGCACCGGCTC-AGACTGGGCCCTGACGTG-TCCCCCT--AAAACGAATCATAAGCTCAGGCCTCCGGGAAGCCACCGGGAACCACCCATTTCCTCCCCATATTTGTCAAGCCGTCTTCAGGCGTTGACGACAACCCCTCACCTC----ATGGCACGCATACGGC-TCAAT-AAAATAACAGGAGTCTATAAAAGCGTGGAGACAGTTCAGGAGGAGG--CTCGCTTCTTTCCCTCACGCGCCCGCCGCCCTACCTGAGGCCGCCATCCAC-GCCGGTTGAGTCGC-GTTCTGCCGCCTCCCGCCTGTGGTGCCTCCTGAACTGCGTCCGCCGTCTAGGTAAGTTTAGAGCTCAGGTCGAGACCGGGCCTTT-GTCCGGCGCTCCCTTAGAGCCTACCTAGACTCAGCCGGCTCTCCACGC-TTTGCCTGACCCTGTTTGCTC-ATCTCTACGTCTTTGTTTCGTTTTCTGT--TCTGCGCCG
		</sequence>
		<sequence>
			<taxon idref="MPX6812"/>
			TTTCTCTACTTTTTAACGAAAAAGAGGCAGATGACA-CTGACCATGAGCCCCAAGTATCCCCCGGGGGCTCAGAGCCTCCCAGTGAAAAACATTTCCGCGAAACAGAAGTCT-GAAAAGGTCA--GGGCTCAGACT-GAGGCTCTGACGT--GAGACAGCTCAGCACCGGCTC-AGACTGGGCCCTGACGTG-TCCCCCT--AAAACGAATCATAAGCTCAGGCCTCCGGGAAGCCACCAGGAACCACCCATTTCCTCCCCATATTTGTCAAGCCGTCTTCAGGCGTTGACGACAACCCCTCACCTC----ATGGCACGCATACGGC-TCAAT-AAAATAACAGGAGTCTATAAAAGCGTGGAGACAGTTCAGGAGGGGG--CTCGCTTCTTTCCCTCACGCGCCCGCCGCCCTACCTGAGGCCGCCATCCAC-GCCGGTTGAGTCGC-GTTCTGCCGCCTCCCGCCTGTGGTGCCTCCTGAACTGCGTCCGCCGTCTAGGTAAGTTTAGAGCTCAGTTCGATACCGGGCCTTT-GTCCGGCGCTCCCTTAGAGCCTACCTAGACTCAGCCGGCTCTCCACGC-TTTGCCTGACCCTGTTTGCTC-ACCTCTACGTCTTTGTTTCGTTTTCTGT--TCTGCGCCG
		</sequence>
		<sequence>
			<taxon idref="MPX7243"/>
			TTTCTCTACTTTTTAACGAAAAAGAGGCAGATGACA-CTGACCATGAGCCCCAAGTATCCCCCGGGGGCTCAGAGCCTCTCAGTGAAAAACATTTCCGCGAAACAGAAGTCT-GAAAAGGTCA--GGGCCCAGACT-GAGGCTCTGACGT--GAGACAGCTCAGCACCGGCTC-AGACTGGGCCCTGACGTG-TCCCCCT--AAAACGAATCATAAGCTCAGGCCTCCGGGAAGCCACCAGGAACCACCCATTTCCTCCCCATATTTGTCAAGCCGTCTTCAGGCGTTGACGACAACCCCTCACCTC----ATGGCACGCATACGGC-TCAAT-AAAATAACAGGAGCCTATAAAAGCGTGGAGACAGTTCAGGAGGGGG--CTCGCTTCTTTCCCTCACGCGCCCGCCGCCCTACCTGAGGCCGCCATCCAC-GCCGGTTGAGTCGC-GTTCTGCCGCCTCCCGCCTGTGGTGCCTCCTGAACTGCGTCCGCCGTCTAGGTAAGTTTAGAGCTCAGGTCGAGACCGGGCCTTT-GTCCGGCGCTCCCTTAGAGCCTACCTAGACTCAGCCGGCTCTCCACGC-TTTGCCTGACCCTGTTTGCTC-ACCTCTACGTCTTTGTTTCGTTTTCTGT--TCTGCGCCG
		</sequence>
		<sequence>
			<taxon idref="MPX7416"/>
			TTTCTCTACTTTTTAACGAAAAAGAGGCAGATGACA-CTGACCATGAGCCCCAAGTGTCCCCCGGGGGCTTAGAGCCTCCCAGTGAAAAACATTTCCGCGAAACAGAAGTCT-GAAAAGGTCA--GGGCCCAGACT-GAGGCTCTGACGT--GAGACAGCTCAGCACCGGCTC-AGACTGGGCCCTGACGTG-TCCCCCT--AAAACGAATCATAAGCTCAGGCCTCCGGGAAGCCACCGGGAACCACCCATTTCCTCCCCATATTTGTCAAGCCGTCTTCAGGCGTTGACGACAACCCCTCACCTC----ATGGCACGCATACGGC-TCAAT-AAAATAACAGGAGTCTATAAAAGCGTGGAGACAGTTCAGGAGGGGG--CTCGCTTCTTTCCCTCACGCGCCCGCCGCCCTACCTGAGGCCGCCATCCAC-GCCGGTTGAGTCGC-GTTCTGCCGCCTCCCGCCTGTGGTGCCTCCTGAACTGCGTCCGCCGTCTAGGTAAGTTTAGAGCTCAGGTCGAGACCGGGCCTTT-GTCCGGCGCTCCCTTAGAGCCTACCTAGACTCAGCCGGCTCTCCACGC-TTTGCCTGACCCTGTTTGCTC-ACCTCTACGTCTTTGTTTCGTTTTCTGT--TCTGCGCCG
		</sequence>
		<sequence>
			<taxon idref="MPX7464"/>
			TTTCTTTACTTTTTAACGAAAAAGAGGCAGATGACA-CTGACCATGAGCCCCAAGTATCCCCCGGGGGCTTAGAGCCTCCCAGTGAAAAACATTTCCGCGAAACAGAAGTCT-GAAAAGGTCA--GGGCCCAGACT-GAGGCTCTGACGT--GAGACAGCTCAGCACCGGCTC-AGACTGGGCCCTGACGTG-TCCCCCT--AAAACGAATCATAAGCTCAGGCCTCCGGGAAGCCACCGGGAACCACCCACTTCCTCCCCATATTTGTCAAGCCGTCTTCAGGCGTTGACGACAACCCCTCACCTC----ATGGCACGCATACGGC-TCAAT-AAAATAACAGGAGTCTATAAAAGCGTGGAGACAGTTCAGGAGGGGG--CTCGCTTCTTTCCCTCACGCGCCCGCCGCCCTACCTGAGGCCGCCATCCAC-GCCGGTTGAGTCGC-GTTCTGCCGCCTCCCGCCTGTGGTGCCTCCTGAACTGCGTCCGCCGTCTAGGTAAGTTTAGAGCTCAGGTCGAGACCGGGCCTTT-GTCCGGCGCTCCCTTAGAGCCTACCTAGACTCAGCCGGCTCTCCACGC-TTTGCCTGACCCTGTTTGCTC-ACCTCTACGTCTTTGTTTCGTTTTCTGT--TCTGCGCCG
		</sequence>
		<sequence>
			<taxon idref="MPX7501"/>
			TTTCTCTACTTTTTAACGAAAAAGAGGCAGATGACA-CTGACCATGAGCCCCAAGTATCCCCCGGGGGCTCAGAGCCTCTCAGTGAAAAACATTTCCGCGAAACAGAAGTCT-GAAAAGGTCA--GGGCCCAGACT-GAGGCTCTGACGT--GAGACAGCTCAGCACCGGCTC-AGACTGGGCCCTGACGTG-TCCCCCT--AAAACGAATCATAAGCTCAGGCCTCCGGGAAGCCACCAGGAACCACCCATTTCCTCCCCATATTTGTCAAGCCGTCTTCAGGCGTTGACGACAACCCCTCACCTC----ATGGCACGCATACGGC-TCAAT-AAAATAACAGGAGCCTATAAAAGCGTGGAGACAGTTCAGGAGGGGG--CTCGCTTCTTTCCCTCACGCGCCCGCCGCCCTACCTGAGGCCGCCATCCAC-GCCGGTTGAGTCGC-GTTCTGCCGCCTCCCGCCTGTGGTGCCTCCTGAACTGCGTCCGCCGTCTAGGTAAGTTTAGAGCTCAGGTCGAGACCGGGCCTTT-GTCCGGCGCTCCCTTAGAGCCTACCTAGACTCAGCCGGCTCTCCACGC-TTTGCCTGACCCTGTTTGCTC-ACCTCTACGTCTTTGTTTCGTTTTCTGT--TCTGCGCCG
		</sequence>
		<sequence>
			<taxon idref="MPX7733"/>
			TTTCTCTACTTTTTAACGAAAAGGAGGCAGATGACA-CTGACCATGAGCCCCAAGTATCCCCCGGGGGCTTAGAGCCTCCCAGTGAAAAACATTTCCGCGAAACAGAAGTCT-GAAAAGGTCA--------------GAGGCTCTGACGT--GAGACAGCTCAGCACCGGCTC-AGACTGGGCCCTGACGTG-TCCCCCT--AAAACAAATCACAAGCTCAGGCCTCCGGGAAGCCACCGGGAACCACCCATTTCCTCCCCATATTTGTCAAGCCGTCTTCAGGCGTTGACGACAACCCCTCACCTC----ATGGCACGCATACGGC-TCAAT-AAAATAACAGGAGTCTATAAAAGCGTGGAGACAGTTCAGGAGGGGG--CTCGCTTCTTTCCCTCACGCGCCCGCCGCCCTACCTGAGGCCGCCATCCAC-GCCGGTTGAGTCGC-GTTCTGCCGCCTCCCGCCTGTGGTGCCTCCTGAACTGCGTCCGCCGTCTAGGTAAGTTTTGAGCTCAGGTCGAGACCGGGCCTTT-GTCCGGCGCTCCCTTAGAGCCTACCTAGACTCAGCCGGCTCTCCACGC-TTTGCCTGACCCTGTTTGCTC-ACCTCTACGTCTTTGTTTCGTTTTCTGT--TCTGCGCCG
		</sequence>
		<sequence>
			<taxon idref="MPX7836"/>
			TTTCTCTACTTTTTAACGAAAAGGAGGCAGATGACA-CTGACCATGAGCCCCAAGTATCCCCCGGGGGCTTAGAGCCTCCCAGTGAAAAACATTTCCGCGAAACAGAAATCT-GAAAAGGTCA--GGGCCCAGACT-GAGGCTCTGACCT--GAGACAGCTCAGCACCGGCTC-AGACTGGGCCCTGACGTG-TCCCCCT--AAAACGAATCACAAGCTCAGGCCTCCGGGAAGCCACCGGGAACCACCCATTTCCTCCCCATATTTGTCAAGCCGTCTTCAGGCGTTGACGACAACCCCTCACCTC----ATGGCACGCATACGGC-TCAAT-AAAATAACAGGAGTCTATAAAAGCGTGGAGACAGTTCAGGAGGGGG--CTCGCTTCTTTCCCTCACGCGCCCGCCGCCCTACCTGAGGCCGCCATCCAC-GCCGGTTGAGTCGC-GTTCTGCCGCCTCCCGCCTGTGGTGCCTCCTGAACTGCGTCCGCCGTCTAGGTAAGTTTAGAGCTCAGGTCGAGACCGGGCCTTT-GTCCGGCGCTCCCTTAGAGCCTACCTAGACTCAGCCGGCTCTCCACGC-TTTGCCTGACCCTGTTTGCTC-ACCTCTACGTCTTTGTTTCGTTTTCTGT--TCTGCGCCG
		</sequence>
		<sequence>
			<taxon idref="MPX7991"/>
			TTTCTCTACTTTTTAACGAAAAAGAGGCAGATGACA-CTGACCATGAGCCCCAAGTATCCCCCGGGGGCTCAGAGCCTCTCAGTGAAAAACATTTCCGCGAAACAGAAGTCT-GAAAAGGTCA--GGGCCCAGACT-GAGGCTCTGACGT--GAGACAGCTCAGCACCGGCTC-AGACTGGGCCCTGACGTG-TCCCCCT--AAAACGAATCATAAGCTCAGGCCTCCGGGAAGCCACCAGGAACCACCCATTTCCTCCCCATATTTGTCAAGCCGTCTTCAGGCGTTGACGACAACCCCTCACCTC----ATGGCACGCATACGGC-TCAAT-AAAATAACAGGAGCCTATAAAAGCGTGGAGACAGTTCAGGAGGGGG--CTCGCTTCTTTCCCTCACGCGCCCGCCGCCCTACCTGAGGCCGCCATCCAC-GCCGGTTGAGTCGC-GTTCTGCCGCCTCCCGCCTGTGGTGCCTCCTGAACTGCGTCCGCCGTCTAGGTAAGTTTAGAGCTCAGGTCGAGACCGGGCCTTT-GTCCGGCGCTCCCTTAGAGCCTACCTAGACTCAGCCTTCTCTCCACGC-TTTGCCTGACCCTGTTTGCTC-ACCTCTACGTCTTTGTTTCGTTTTCTGT--TCTGCGCCG
		</sequence>
		<sequence>
			<taxon idref="MPX8223"/>
			TTTCTCTACTTTTTAACGAAAAGGAGGCAGATGACA-CTGACCATGAGCCCCAAGTATCCCCCGGGGGCTTAGAGCCTCCCAGTGAAAAACATTTCCGCGAAACAGAAGTCT-GAAAAGGTCA--------------GAGGCTCTGACGT--GAGACAGCTCAGCACCGGCTC-AGACTGGGCCCTGACGTG-TCCCCCT--AAAACAAATCACAAGCTCAGGCCTCCGGGAAGCCACCGGGAACCACCCATTTCCTCCCCATATTTGTCAAGCCGTCTTCAGGCGTTGACGACAACCCCTCACCTC--C-ATGGCACGCATACGGC-TCAAT-AAAATAACAGGAGTCTATAAAAGCGTGGAGACAGTTCAGGAGGGGG--CTCGCTTCTTTCCCTCACGCGCCCGCCGCCCTACCTGAGGCCGCCATCCAC-GCCGGTTGAGTCGC-GTTCTGCCGCCTCCCGCCTGTGGTGCCTCCTGAACTGCGTCCGCCGTCTAGGTAAGTTTTGAGCTCAGGTCGAGACCGGGCCTTT-GTCCGGCGCTCCCTTAGAGCCTACCTAGACTCAGCCGGCTCTCCACGC-TTTGCCTGACCCTGTTTGCTC-ACCTCTACGTCTTTGTTTCGTTTTCTGT--TCTGCGCCG
		</sequence>
		<sequence>
			<taxon idref="MPX21044"/>
			TTTCTCTACTTTTTAACGAAAAAGAGGCAGATGACA-CTGACCATGAGCCCCAAGTATCCCCCGGGGGCTTAGAGCCTCCCAGTGAAAAACATTTCCGCGAAACAGAAGTCT-GAAAAGGTCA--GGGCCCAGACT-GAGGCTCTGACGT--GAGACAGCTCAGCACCGGCTC-AGACTGGGCCCTGACGTG-TCCCCCT--AAAACGAATCATAAGCTCAGGCCTCCGGGAAGCCACCAGGAACCACCCATTTCCTCCCCATATTTGTCAAGCCGTCTTCAGGCGTTGACGACAACCCCTCACCTC--T-ATGGCACGCATACGGC-TCAAT-AAAATAACAGGAGTCTATAAAAGCGTGGAGACAGTTCAGGAGGGGG--CTCGCTTCTTTCCCTCACGCGCCCGCCGCCCTACCTGAGGCCGCCATCCAC-GCCGGTTGAGTCGC-GTTCTGCCGCCTCCCGCCTGTGGTGCCTCCTGAACTGCGTCCGCCGTCTAGGTAAGTTTAGAGCTCAGGTCGAGACCGGGCCTTT-GTCCGGCGCTCCCTTAGAGCCTACCTAGACTCAGCCGGCTCTCCACGC-TTTGCCTGACCCTGTTTGCTC-ACCTCTACGTCTTTGTTTCGTTTTCTGT--TCTGCGCCG
		</sequence>
		<sequence>
			<taxon idref="MPX40224"/>
			TTTCTCTACTTTTTAACGAAAAAGAGGCAGATGACA-CTGACCATGAGCCCCAAGTATCCCCCGGGGGCTTAGAGCCTCCCAGTGAAAAACATTTCCGCGAAACAGAAGTCT-GAAAAGGTCA--GGGCCCAGACT-GAGGCTCTGACGT--GAGACAGCTCAGCACCGGCTC-AGACTGGGCCCTGACGTG-TCCCCCT--AAAACGAATCATAAGCTCAGGCCTCCGGGAAGCCACCAGGAACCACCCATTTCCTCCCCATATTTGTCAAGCCGTCTTCAGGCGTTGACGACAACCCCTCACCTC--TCATGGCACGCATACGGC-TCAAT-AAAATAACAGGAGTCTATAAAAGCGTGGAGACAGTTCAGGAGGGGG--CTCGCTTCTTTCCCTCACGCGCCCGCCGCCCTACCTGAGGCCGCCATCCAC-GCCGGTTGAGTCGC-GTTCTGCCGCCTCCCGCCTGTGGTGCCTCCTGAACTGCGTCCGCCGTCTAGGTAAGTTTAGAGCTCAGGTCGAGACCGGGCCTTT-GTCCGGCGCTCCCTTAGAGCCTACCTAGACTCAGCCGGCTCTCCACGC-TTTGCCTGACCCTGTTTGCTC-ACCTCTACGTCTTTGTTTCGTTTTCTGT--TCTGCGCCG
		</sequence>
		<sequence>
			<taxon idref="MPX8304"/>
			TTTCTCTACTTTTTAACGAAAAAGAGGCAGATGACA-CTGACCATGAGCCCCAAATATCCCCCGGGGGCTTAGAGCCTCCCAGTGAAAAACATTTCCGCGAAACAGAAGTCT-GAAAAGGTCA--GGGCCCAGACT-AAGGCTCTGACGT--GAGACAGCTCAGCACCGGCTC-AGACTGGGCCCTGACGTG-TCCCCCT--AAAGCGAATCATAAGCTCAGACCTCCGGGAAGCCACCGGGAACCACCCATTTCCTCCCCATATTTGTCAAGCCGTCTTCAGGCGTTGACGACAACCCCTCACCTC----ATGGCACGCATACGGC-TCAAT-AAAATAACAGGAGTCTATAAAAGCGTGGAGACAGTTCAGGAGGGGG--CTCGCTTCTTTCCCTCACGCGCCCGCCGCCCTACCTGAGGCCGCCATCCAC-GTCGGTTGAGTCGC-GTTCTGCCGCCTCCCGCCTGTGGTGCCTCCTGAACTGCGTCCGCTGTCTAGGTAAGTTTAGAGCTCAGGTCGAGACCGGGCCTTT-GTCCGGCGCTCCCTTAGAGCCTACCTGGACCCAGCCGGCTCTCCACGC-TTTGCCTGACCCTGCTTGCTC-ACCTCTACGTCTTTGTTTCGTTTTCTGT--TCTGCGCCG
		</sequence>
		<sequence>
			<taxon idref="MPX8326"/>
			TTTCTCTACTTTTTAACGAAAAAGAGGCAGATGACA-CTGACCATGAGCCCCAAATATCCCCCGGGGGCTTAGAGCCTCCCAGTGAAAAACATTTCCGCGAAACAGAAGTCT-GAAAAGGTCA--GGGCCCAGACT-AAGGCTCTGACGT--GAGACAGCTCAGCACCGGCTC-AGACTGGGCCCTGACGTG-TCCCCCT--AAAGCGAATCATAAGCTCAGACCTCCGGGAAGCCACCGGGAACCACCCATTTCCTCCCCATATTTGTCAAGCCGTCTTCAGGCCTTGACGACAACCCCTCACCTC----ATGGCACGCATACGGC-TCAAT-AAAATAACAGGAGTCTATAAAAGCGTGGAGACAGTTCAGGAGGGGG--CTCGCTTCTTTCCCTCACGCGCCCGCCGCCCTACCTGAGGCCGCCATCCAC-GTCGGTTGAGTCGC-GTTCTGCCGCCTCCCGCCTGTGGTGCCTCCTGAACTGCGTCCGCTGTCTAGGTAAGTTTAGAGCTCAGGTCGAGACCGGGCCTTT-GTCCGGCGCTCCCTTAGAGCCTACCTGGACCCAGCCGGCTCTCCACGC-TTTGCCTGACCCAGCTTGCTC-ACCTCTACGTCTTTGTTTCGTTTTCTGT--TCTGCGCCG
		</sequence>
		<sequence>
			<taxon idref="MPX8455"/>
			TTTCTCTACTTTTTAACGAAAAGGAGGCAGATGACA-CTGACCATGAGCCCCAAGTATCCCCCGGGGGGTTAGAGCCTCCCAGTGAAAAACATTTCCGCGAAACAGAAGTCT-GAAAAGGTCA--GGGCCCAGACT-GAGGCTCTGACGT--GAGACAGCTCAGCACCGGCTC-AGACTGGGCCCTGACGTG-TCCCCCT--AAAACGAATCATAAGCTCAGGCCTCCGGGAAGCCACCAGGAACCACCCATTTCCTCCCCATATTTGTCAAGCCGTCTTCAGGCGCTGACGACAACCCCTCACCTC----ATGGCACGCATACGGC-TCAAT-AAAATAACAGGAGTCTATAAAAGCGTGGAGACAGTTCAGGAGGGGG--CTCGCTTCTTTCCCTCACGCGCCCGCCGCCCTACCTGAGGCCGCCATCCAC-GCCGGTTGAGTCGC-GTTCTGCCGCCTCCCGCCTGTGGTGCCTCCTGAACTGCGTCCGCCGTCTAGGTAAGTTTAGAGCTCAGGTCGAGACCGGGCCTTT-GTCCGGCGCTCCCTTAGAGCCTACCTAGACTCAGCCGGCTCTCCACGC-TTTGCCTGACCCAGTTTGCTC-ACCTCTACGTCTTTGTTTCGTTTTCTGT--TCTGCGCCG
		</sequence>
		<sequence>
			<taxon idref="MPX8525"/>
			TTTCTCTACTTTTTAACGAAAAGGAGGCAGATGACA-CTGACCATGAGCCCCAAGTATCCCCCGGGGGCTTAGAGCCTCCCAGTGAAAAACATTTCCGCGAAACAGAAGTCT-GAAAAGGTCA--------------GAGGCTCTGACGT--GAGACAGCTCAGCACCGGCTC-AGACTGGGCCCTGACGTG-TCCCCCT--AAAACAAATCACAAGCTCAGGCCTCCGGGAAGCCACCGGGAACCACCCATTTCCTCCCCATATTTGTCAAGCCGTCTTCAGGCGTTGACGACAACCCCTCACCTC----ATGGCACGCATACGGC-TCAAT-AAAATAACAGGAGTCTATAAAAGCGTGGAGACAGTTCAGGAGGGGG--CTCGCTTCTTTCCCTCACGCGCCCGCCGCCCTACCTGAGGCCGCCATCCAC-GCCGGTTGAGTCGC-GTTCTGCCGCCTCCCGCCTGTGGTGCCTCCTGAACTGCGTCCGCCGTCTAGGTAAGTTTTGAGCTCAGGTCGAGACCGGGCCTTT-GTCCGGCGCTCCCTTAGAGCCTACCTAGACTCAGCCGGCTCTCCACGC-TTTGCCTGACCCTGTTTGCTC-ACCTCTACGTCTTTGTTTCGTTTTCTGT--TCTGCGCCG
		</sequence>
		<sequence>
			<taxon idref="MPX8982"/>
			TTTCTCTACTTTTTAACGAAAAGGAGGCAGATGACA-CTGACCATGAGCCCCAAGTATCCCCCGGGGGCTTAGAGCCTCCCAGTGAAAAACATTT-CGCGAAACAGAAATCT-GAAAAGGTCA--GGGCCCAGACT-GAGGCTCTGACGT--GAGACAGCTCAGCACCGGCTC-AGACTGGGCCCTGACGTG-TCCCCCT--AAAACGAATCACAAGCTCAGGCCTCCGGGAAGCCACCGGGAACCACCCATTTCCTCCCCATATTTGTCAAGCCGCCTTCAGGCGTTGAAGACAACCCCTCACCTC----ATGGCACGCATACGGC-TCAAT-AAAATAACAGGAGTCTATAAAAGCGTGGAGACAGTTCAGGAGGGGG--CTCGCTTCTTTCCCTCACGCGCCCGCCGCCCTACCTGAGGCCGCCATCCAC-GCCGGTTGAGTCGC-GTTCTGCCGCCTCCCGCCTGTGGTGCCTCCTGAACTGCGTCCGCCGTCTAGGTAAGTTTAGAGCTCAGGTCGAGACCGGGCCTTT-GTCCGGCGCTCCCTTAGAGCCTACCTAGACTCAGCCGGCTCTCCACGC-TTTGCCTGACCCTGTTTGCTC-ACCTCTACGTCTTTGTTTCGTTTTCTGT--TCTGCGCCG
		</sequence>
		<sequence>
			<taxon idref="MPX9004"/>
			TTTCTCTACTTTTTAACGAAAAAGAGGCGGATGACA-CTGACCATGAGCCCCAAATATCCCCCGGGGGCTTAGAGCCTCCCAGTGAAAAACATTTCCGCGAAACAGAAGTCT-GAAAAGGTCA--GGGCCCAGACT-AAGGCTCTGACGT--GAGACAGCTCAGCACCGGCTC-AGACTGGGCCCTGACGTG-TCCCCCT--AAAGCGAATCATAAGCTCAGACCTCCGGGAAGCCACCGGGAACCACCCATTTCCTCCCCATATTTGTCAAGCCGTCTTCAGGCGTTGACGACAACCCCTCACCTC----ATGGCACGCATACGGC-TCAAT-AAAATAACAGGAGTCTATAAAAGCGTGGAGACAGTTCAGGAGGGGG--CTCGCTTCTTTCCCTCACGCGCCCGCCGCCCTACCTGAGGCCGCCATCCAC-GCCGGTTGAGTCGC-GTTCTGCCGCCTCCCGCCTGTGGTGCCTCCTGAACTGCGTCCGCTGTCTAGGTAAGTTTAGAGCTCAGGTCGAGACCGGGCCTTT-GTCCGGCGCTCCCTTAGAGCCTACCTAGACCCAGCCGGCTCTCCACGC-TTTGCCTGACCCTGCTTGCTC-ACCTCTACGTCTTTGTTTCGTTTTCTGT--TCTGCGCCG
		</sequence>
		<sequence>
			<taxon idref="STLV_1_Cwo39_DRC_JN210958"/>
			----TTTACTTTTTAACGATAAAGAGGCGGATGACA-CTAACCATGAGCCCCAAATATCCCCCGGGGACTTAGAACCCCCCAGTGAAAAACATTTCCGCGAAACAGAAGTCT-GAAAAGGTCA--GGGCCCAGACT-AAGGCTCTGACGT-AGAGACAGCTCAGCACCGGCTC-AGACCGGGCCCTGACGTG-TCCCCCT--AAAACGAATCATAAGCTCAGACCTCCGGGAAGCCACCGGGAACCACCCATTTCCTCCCCATATTTGTCAAGCCGTCTTCAGGCGTTGACGACAACCCCTCACCTC--C-ATGGCACGCATACGGC-TCAAT-AAAATAACAGGAGTCTATAAAAGCGTGGAGACAGTTCAGGAGGGGG--CTCGCTTCTTTCCCTCACACGCCCGCCGCCCTACCTGAGGCCGCCATCCAC-GCCGGTTGAGTCGC-GTTCTGCCGCCTCCCGCCTGTGGTGCCTCCTGAACTGCGTCCGCCGTCTAGGTAAGTTTAGAGCTCAGGTCGAGACCGGGCCTTT-GTCCGGCGCTCCCTTAGAGCCTACCTAGACCCAGCCGGCTCTCCACGC-TTTGCCTGACCCTGCTTGCTC-ACCTCTACGTCTTTGTTTCGTTTTCTGT--TCTGCGCCG
		</sequence>
		<sequence>
			<taxon idref="STLV1_12.61857.1_Pba_IC_KY655284"/>
			-----------------------------------------------------------------GGGCTTAGAGCCTCCCACTGAAAAACATTTCCGCGAAACAGAAGTCT-AAAAAGGTCA--GGGCCCAGATT-GAGGCTCTGACGT-AGGGACAGCTCAGCACCGGCT--AGACTGGGCCCTGACGTA-TCCCCCT--AAAACGAATCATAAGTTCAGACCTCCGGGAAGCCACC---AACCACCCATTTCCTCCCCATGTTTGTCAAGCCGTCCTCAGGCGTTGACGACAACCCCTCACCTC--C-ATGGCACGCATACGGC-TCAAT-AAAATAACAGGAGTCTATAAAAGCGTG----CAGTTCGGGGG----------CTTCTTTCCCTCACGCGCCCGCCGCCCTACCTGAGGCCGCCATCCAC-GCCGGTTGA-TCGC-GTCCTGCCGCCTCCCGCCTGTGGTGCCTCCTGAACTGCGTCCGCCGTCTAGGTAAGTTTAGAGCTCAGGTTGAGACCGGGCCTCT-GTCCGGCGCTCCCTTAGAGCCTACCTAGACTCAGCCGGCTCTCCACGC-TTTGCCTGACCCTGCTTGTTC-AACTCTACGTCTTTGTTTCGTTTTCTGT--TCCG-----
		</sequence>
		<sequence>
			<taxon idref="STLV1_20.3_Pve_IC_KY655288"/>
			-----------------------------------------------------------------GGGCTTAGAGTCTCCCACTGAAAAACATTTCCGCGAAACAGAAGTCT-AAAAAGGTCA--GGGCCCAGACT-GAGGCTCTGACGT-AGGGACAGCTCAGCACCGGCT--AGACTGGGCCCTGACGTA-TCCCCCT--AAAACGAATCATAAGTTCAGACCTCCGGGAAGCCACC---AACCACCCATTTCCTCCCCATGTTTGTCAAGCCGTCCTCAGGCGTTGACGACAACCCCTCACCTC--C-ATGGCACGCATACGGC-TCAAT-AAAATAACAGGAGTCTATAAAAGCGTG----CAGTTCGGGGG----------CTTCTTTCCCTCACGCGCCCGCCGCCCTACCTGAGGCCGCCATCCAC-GCCGGTTGA-TCGC-GTCCTGCCGCCTCCCGCCTGTGGTGCCTCCTGAACTGCGTCCGCCGTCTAGGTAAGTTTAGAGCTCAGGTTGAGACCGGGCCTCT-GTCCGGCGCTCCCTTAGAGCCTACCTAGACTCAGCCGGCTCTCCACGC-TTTGCCTGACCCTGCTTGTTC-AACTCTACGTCTTTGTTTCGTTTTCTGT--TCCG-----
		</sequence>
		<sequence>
			<taxon idref="STLV1_25.4_Pve_IC_KY655290"/>
			-----------------------------------------------------------------GGGCTTAGAGCCTCCCAGTGAAAAACATTTCCGCGAAACAGAAGTCT-GAAAAGGTCA--AGGCCCAGACT-GAGGCTCTGACGT-AGGGACAGCTCAGCACCGGCT--AGACTGGGCCCTGACGTG-TCCCCCT--AAAACGAATCATACGCTCAGACCTCCGGGAAGCCACC---AACCACCCATTTCCTCCCCATATTTGTCAAGCCGTCTTCAGGCGTTGACGACAACCCCTCACCTC--C-ATGGCACGCATATAGC-TCAAT-AAAATAACAGGAGTCTATAAAAGCGTG----CAGTTCGGGGG----------CTTC-TTCCTTCACGCGCCCGCCGCCCTACCTGAGGCCGCCATCCAC-GCCGGTTGA-TCGC-GTTCTGCCGCCTCTCGCCTGTGGTGCCTCCTGAACTGCGTCCGCCGTCTAGGTAAGTTTAGAGCTCAGGTCGAGACCGGGCCTTT-GTCCGGCGCTCCCTTAGAGCCTACCTAGACTCAGCCGGCTCTCCACGC-TTTGCCTGACCCTGCTTGCTC-ACCTCTACGTCTTTGTTTCGTTTTCTGT--TCTG-----
		</sequence>
		<sequence>
			<taxon idref="STLV1_29.1_Pba_IC_KY655291"/>
			-----------------------------------------------------------------GGGCCTAGAGCCTCCCACTGAAAAACATTTCCGCGAAACAGAAGTCT-AAAAAGGTCA--GGGCCCAGACT-GAGGCTCTGACGT-AGGGACAGCTCAGCACCGGCT--AGACTGGGCCCTGACGTA-TCCCCCT--AAAACGAATCATAAGTTCAGACCTCCGGGAAGCCACC---AACCACCCATTTCCTCCCCATGTTTGTCAAGCCGTCCTCAGGCGTTGACGACAACCCCTCACCTC--C-ATGGCACGCATACGGC-TCAAT-AAAATAACAGGAGTCTATAAAAGCGTG----CAGTTCGGGGG----------CTTCTTTCCCTCACGCGCCCGCCGCCCTACCTGAGGCCGCCATCCAC-GCCGGTTGA-TCGC-GTCCTGCCGCCTCCCGCCTGTGGTGCCTCCTGAACTGCGTCCGCCGTCTAAGTAAGTTTAGAGCTCAGGTTGAGACCGGGCCTCT-GTCCGGCGCTCCCTTAGAGCCTACCTAGACTCAGCCGGCTCTCCACGC-TTTGCCTGACCCTGCTTGTTC-AACTCTACGTCTTTGTTTCGTTTTCTGT--TCCG-----
		</sequence>
		<sequence>
			<taxon idref="STLV1_Angmer_DRC_AY26858"/>
			-------------------------------TGACA-CTGACCATGAGCCCCAAATATCCCCCGGGGGCTTAGAGCCTCCCGGTGAAAAACATTTCCGCGAAACAGAGGTCT-GAAAAGGTCA--GGGCTCAGACT-GAGGCTCTGACGT-AGAGACAGCTCAGCACCGGCTC-AGACTGGGCCCTGACGTG-TCCCCCT--AAAACGAATCATAAGCTCAGACCTCCGGGAAGCCACCGGGAACCACCCATTTCCTCCCCATATTTGTCAAGCCGTCTTCAGGCGCTGACGACAACCCCTCACCTC--C-ATGGCACGCATACGGC-TCAAT-AAAATAACAGAGGTCTATAAAAGCGTGGAGACAGTTCAGGAGGGGG--CTCGCTTCTTTCCCTCACGCGCCCGCCGCCCTACCTGAGGCCGCCATCCAC-TCCGGTTGAGTCGC-GTTCTGCCGCCTCCCGCCTGTGGTGCCTCCTGAACTGCGTCCGCCGTCTAGGTAAGTTTAGAGCTCAGGTCGAGACCGGGCCTTT-GTCCGGCGCTCCCTTAGAGCCTGCCTAGACTCAGCCGGTTCTCCACGC-TTTGCCTGACCCTGTTTGCTC-ACCTCTACGTCTTTGTTTCGTTTTCTGT--TTTGCGCCG
		</sequence>
		<sequence>
			<taxon idref="STLV1_Angven_DRC_AY026857"/>
			-------------------------------TGACA-ATGACCATGAGCCCCAAATATCCCCCGGGGGCTTAGAGCCTCCCGGTGAAAAACATTTCCGCGAAACAGAAGTCT-GAAAAGGTCA--GGGCTCAGACT-GAGGCTCTGACGT-AGAGACAGCTCAGCACCGGCTC-AGACTGGGCCCTGACGTG-TCCCCCT--AAAACGAATCATAAGCTCAGACCTCCGGGAAGCCACCGGGAACCACCCATTTCCTCCCCATATTTGTCAAGCCGTCTTCAGGCGCTGACGACAACCCCTCACCTC--C-ATGGCACGCATACGGC-TCAAT-AAAATAACAGAGGTCTATAAAAGCGTGGAGACAGTTCAGGAGGGGG--CTCGCTTCTTTCCCTCACGCGCCCGCCGCCCTACCTGAGGCCGCCATCCAC-TCCGGTTGAGTCGC-GTTCTGCCGCCTCCCGCCTGTGGTGCCTCCTGAACTGCGTCCGCCGTCTAGGTAAGTTTAGAGCTCAGGTCGAGACCGGGCCTTT-GTCCGGCGCTCCCTTAGAGCCTGCCTAGACTCAGCCGGTTCTCCACGC-TTTGCCTGACCCTGTTTGCTC-ACCTCTACGTCTTTGTTTCGTTTTCTGT--TTTGCGCCG
		</sequence>
		<sequence>
			<taxon idref="STLV1_Angwis_DRC_AY026856"/>
			-------------------------------TGACA-CTGACCATGAGCCCCAAATATCCCCCGGGGGCTTAGAGCCTCCCGGTGAAAAACATTTCCGCGAAACAGAGGTCT-GAAAAGGTCA--GGGCTCAGACT-GAGGCTCTGACGT-AGAGACAGCTCAGCACCGGCTC-AGACTGGGCCCTGACGTG-TCCCCCT--AAAACGAATCATAAGCTCAGACCTCCGGGAAGCCACCGGGAACCACCCATTTCCTCCCCATATTTGTCAAGCCGTCTTCAGGCGCTGACGACAACCCCTCACCTC--C-ATGGCACGCATACGGC-TCAAT-AAAATAACAGAGGTCTATAAAAGCGTGGAGACAGTTCAGGAGGGGG--CTCGCTTCTTTCCCTCACGCGCCCGCCGCCCTACCTGAGGCCGCCATCCAC-TCCGGTTGAGTCGC-GTTCTGCCGCCTCCCGCCTGTGGTGCCTCCTGAACTGCGTCCGCCGTCTAGGTAAGTTTAGAGCTCAGGTCGAGACCGGGCCTTT-GTCCGGCGCTCCCTTAGAGCCTGCCTAGACTCAGCCGGTTCTCCACGC-TTTGCCTGACCCTGTTTGCTC-ACCTCTACGTCTTTGTTTCGTTTTCTGT--TTTGCGCCG
		</sequence>
		<sequence>
			<taxon idref="STLV1_Bab503_Cam_AF230485"/>
			-------------------------------TGACA-ATGACCATGAGCCCCAAATATCCCCCGGGGGCTTAGAGCCTCCCACTGAAAAACATTTCCGCGAAACAGAAGTCT-GAAAAGGTCA--GGGCCCAGACT-AAGGCTCTGACGT-AGGG-CAGCTCAGCACCGGCTC-AGACTAGGCCCTGACGTG-TCCCCCT--AAAACGAATCATAAGCTCAGACCTCCGGGAAGCCATCGGGAACCACCCATTTCCTCCCCATGTTTGTCAAGCCGTCCTCAGGCGTTGACGACAACCCCTCACCTC--C-ATGGCACGCATACGGC-TCAAT-AAAGTAACAGGAGTCTATAAAAGCGTGGAGACAGTTCAGGAGGGGG--CTCGCTTCTTTCCCTCACGCGCCCGCCGCCCTACCTGAGGCCGCCATCCAC-GCCGGTTGAGTCGC-GTTCTGCCGCCTCCCGCCTGTGGTGCCTCCTGAACTGCGTCCGCCGTCTAGGTAAGTTTAGAGCTCAGGTCGAGACCGGGCCTTT-GTCCGGCACTCCCTTAGAGCCTACCTAGACTCAGCCGGCTCTCCACGC-TTTGCCTGACCCTGCTTGTTC-AACTCTACGTCTTTGTTTCGTTTTCTGT--TCGACGCTG
		</sequence>
		<sequence>
			<taxon idref="STLV1_Cae_TBH_V191_SA_L76302"/>
			-------------------------------TGACA-ATGACCATGAGCCCCAAATATCCCCCGGGGGCTTAGAGCCTCCTAGTGAAAAACATTTCCGCGAAACAGAAGTCT-GAAAAGGTCA--AGGCCCAGACT-AAGGCTCTGACGT-GAGGACAGATCAGCACCGGCTTAAGACTAGGCCCTGACGTG-TCCCCCT--AAAACGAGTCATAAGCTCAGACCTCCGGGAAGCCACCGGGAACCACCCATTTCCTCCCCATGTTTGTCGAGCCGTCCCCGGGCGTTGACGACAACCCTTCACCTC--C-ATGGCACGCATACGGC-TCAAT-AAAAGAACAGGAGTCTATAAAAGCGTGGAGACAGTTCAGGAGGGGG--CTCGCTTCTTTCCTTACTACGCCCGCCGTGCTACCTGAGGCCGCCATCCAC-GCCGGTTGAGTCGC-GTTCTGCCGCCTCCCGCCTGTGGTGCCTCCTGAACTGCGTCCGCCGTCTAGGTAAGTTTAGAGCTCAGGTTGAGACCGGGCCTTT-GTCCGGCGCTCCCTTAGAGCCTACCTAGACTCAGCCGGCTCTCCACGC-TTTGCCTGACCCTGCTTGCTC-AACTCCACGTCTTTGTTTCGTTTTCTGT--TCTGCGCCG
		</sequence>
		<sequence>
			<taxon idref="STLV1_Cae_TBH_V197_SA_L76033"/>
			-------------------------------TGACA-ATAACCATGAGCCCTAAATATCCCCCGGGGGCTTAGAGCCTCCTAGTGAAAAACATTTCCGCGAAACAGAAGTCT-GAAAAGGTCA--AGGCCCAGACT-AAGGCTCTGACGT-GGAGACAGATCAGCACCGGCTT-AGACTAGGCCCTGACGTG-ACCCCCT--AAAACGAATCATAAGCTCAGACCTCCGGGAAGCCACCGGGAACCACCCATTTCCTCCCCATGTTTGTCGAGCCGTCCTCGGGCGTTGACGACAACCCTTCACCTC--C-ATGGCGCGCATACGGC-TCAAT-AAAAGAACGAGAGTCTATAAAAGCGTGGAGACAGTTCAGGAGGGGG--CTCGCTTCTTTCCCTTACGCGCCCGCCGTCCTACCTGAGGCCGCCATCCAC-GCCGGTTGAGTCGC-GTTCTGCCGCCTCCCGCCTGTGGTGCCTCCTGAACTGCGTCCGCCGTCTAGGTAAGTTTAGAGCTCAGGTTGAGACCGGGCCTTT-GTCCGGCGCTCCCTTAGAGCCTACCTAGACTCAGCCGGCTCTCCACGC-TTTGCCTGACCCTGCTTGCTC-AACTCCACGTCTTTGTTTCGTTTTCTGT--TCTGCGCCG
		</sequence>
		<sequence>
			<taxon idref="STLV1_Cae1301_Cam_AY026852"/>
			-------------------------------TGACA-CTGACCATGAGCCCCAAATATCCCCCGGGGGCTTAGAGCCTCCCACTGAAAAACATTTCCGCGAAACAGAAGTCT-GAAAAGGTCA--GGGCCCAGACT-AAGGCTCTGACGT-AGGGACAGCTCAGCACCGGCTC-AGACTAGGCCCTGACGTG-TCCCCCT--AAAACGAATCATAAGCTCAGACCTCCGGGAAGCCATCGGGAACCACCCATTTCCTCCCCATGTTTGTCAAGCCGTCCTCAGGCGTTGACGACAACCCCTCACCTC--C-ATGGCACGCATACGGC-TCAAT-AAAGTAACAGGAGTCTATAAAAGCGTGGAGACAGTTCAGGAGGGGG--CTCGCTTCTTTCCCTCACGCGCCCGCCGCCCTACCTGAGGCCGCCATCCAC-GCCGGTTGAGTCGC-GTTCTGCCGCCTCCCGCCTGTGGTGCCTCCTGAACTGCGTCCGCCGTCTAGGTAAGTTTAGAGCTCAGGTCGAGACCGGGCCTTT-GTCCGGCGCTCCCTTAGAGCCTACCTAGACTCAGCCGGCTCTCCACGC-TTTGCCTGACCCTGCTTGTTC-AACTCTACGTCTTTGTTTCGTTTTCTGT--TCCGCGCTG
		</sequence>
		<sequence>
			<taxon idref="STLV1_Cae89032_SEN_AY026851"/>
			-------------------------------TGACA-CTGACCATGAGCCCCAAATATCCCCCGAGGGCTTAGAGCCTCCCACTGAAAAACATTTCCGCGAAACAGAAGTCT-AAAAAGGTCA--GGGCCCAGACT-AAGGCTCTGACGT-AGGGACAGCTCAGCACCGGCTC-AGACCAGGCCCTGACGTG-TCCCCCT--AAGACGAATCATAAGCTCAGACCTCCGGGAAGCCACCGGGAACCACCCATTTCCTCCCCATGTTTGTCAAGCCGTCCTCAGGCGTTGACGACAACCCCTCACCTC--C-ATGGCACGCATACGGC-TCAAT-AAACTAACAGGAGTCTATAAAAGCGTGGAGACAGTTCAGGAGGGGG--CTCGCTTCTTTCCCTCACGCGCCCGCCGCCCTACCTGAGGCCGCCATCCAC-GTCGGTTGAGTCGC-GTTCTGCCGCCTCCCGCCTGTGGTGCCTCCTGAACTGCGTCCGCCGTCTAGGTAAGTTTAGAGCTCAGGTCGAGACCGGGCCTTT-GTCCGGCGCTCCCTTAGAGCCTACCTAGACTCAGCCGGCTCTCCACGC-TTTGCCTGACCCTGCTTGCTC-AACTCCACATCTTTGTTTCGTTTTCTGT--TCCGCGCTG
		</sequence>
		<sequence>
			<taxon idref="STLV1_Cae97022_SEN_AY026850"/>
			-------------------------------TGACA-CTGACCATGAGCCCCAAATATCCCCCGAGGGCTTAGAGCCTCCCACTGAAAAACATTTCCGCGAAACAGAAGTCT-AAAAAGGTCA--GGGCCCAGACT-AAGGCTCTGACGT-AGGGACAGCTCAGCACCGGCTC-AGACCAGGCCCTGACGTG-TCCCCCT--AAGACGAATCATAAGCTCAGACCTCCGGGAAGCCACCGGGAACCACCCATTTCCTCCCCATGTTTGTCAAGCCGTCCTCAGGCGTTGACGACAACCCCTCACCTC--C-ATGGCACGCATACGGC-TCAAT-AAACTAACAGGAGTCTATAAAAGCGTGGAGACAGTTCAGGAGGGGG--CTCGCTTCTTTCCCTCACGCGCCCGCCGCCCTACCTGAGGCCGCCATCCAC-GTCGGTTGAGTCGC-GTTCTGCCGCCTCCCGCCTGTGGTGCCTCCTGAACTGCGTCCGCCGTCTAGGTAAGTTTAGAGCTCAGGTCGAGACCGGGCCTTT-GTCCGGCGCTCCCTTAGAGCCTACCTAGACTCAGCCGGCTCTCCACGC-TTTGCCTGACCCTGCTTGCTC-AACTCCACATCTTTGTTTCGTTTTCTGT--TCCGCGCTG
		</sequence>
		<sequence>
			<taxon idref="STLV1_Cae97024_SEN_AY026849"/>
			-------------------------------TGACA-ATGACCATGAGCCCCAAATATCCCCCGAGGGCTTAGAGCCTCCCACTGAAAAACATTTCCGCGAAACAGAAGTCT-AAAAAGGTCA--GGGCCCAGACT-AAGGCTCTGACGT-AGGGACAGCTCAGCACCGGCCC-AGACCAGGCCCTGACGTG-TCCCCCT--AAGACGAATCATAAGCTCAGACCTCCGGGAAGCCACCGGGAACCACCCATTTCCTCCCCATGTTTGTCAAGCCGTCCTCAGGCGTTGACGACAACCCCTCACCTC--C-ATGGCACGCATACGGC-TCAAT-AAACTAACAGGAGTCTATAAAAGCGTGGAGACAGTTCAGGAGGGGG--CTCGCTTCTTTCCCTCACGCGCCCGCCGCCCTACCTGAGGCCGCCATCCAC-GTCGGTTGAGTCGC-GTTCTGCCGCCTCCCGCCTGTGGTGCCTCCTGAACTGCGTCCGCCGTCTAGGTAAGTTTAGAGCTCAGGTCGAGACCGGGCCTTT-GTCCGGCGCTCCCTTAGAGCCTACCTAGACTCAGCCGGCTCTCCACGC-TTTGCCTGACCCTGCTTGCTC-AACTCCACATCTTTGTTTCGTTTTCTGT--TCCGCGCTG
		</sequence>
		<sequence>
			<taxon idref="STLV1_Caeagm03_KEN_AY026848"/>
			-------------------------------TGACA-CTGACCATGAGCCCCAGATATCCCCCGGGGGCTTAGAGCCTCCCAGTGACAAACATTTCCGCGAAACAGAAGTCT-GAAAAGGTCA--GGGCCCAGACT-AAGGCTCTGACGT-AGGGACAGCTCAGCACCGGCCC-AGACTGGGCCCTGACGTG-TCCCCCT--AAAACGAATCATAAGCTCAGACCTCCGGGAAGCCACCGGGAACCACCCATTTCCTCCCCATGTTTGTCGAGCCGTCCTCGGGCGTTGACGACAACCCTTCACCTC--C-ATGGCACGCATATGGC-TCAAT-AAAAGAACAGGAGTCTATAAAAGCGTGGAGACAGTTCAGGAGGGGG--CTCGCTTCTTTCCCTCACGCGCCCGCCGCCTTACCTGAGGCCGCCATCCAC-GCCGGTTGAGTCGC-GTTCTGCCGCCTCCCGCCTGTGGTGCCTCCTGAACTGCGTCCGCCGTCTAGGTAAGTTTAGAGCTCAGGTCGAGACCGGGCCTTT-GTCCGGCGCTCCCTTAGAGCCTACCTAGACCCAGCCGGCTCTCCACGC-TTTGCCTGACCCTGCTTGCTC-AACTCTACGTCTTTGTTTCGTTTTCTGT--TCTGCGCCG
		</sequence>
		<sequence>
			<taxon idref="STLV1_Caeagm511_KEN_AY026852"/>
			-------------------------------TGACA-CTGACCATGAGCCCCAAATATCCCCCGGGGGCTTAGAGCCTCCCAGTGAAAAACATTTCCGCGAAACAGAAGTCT-GAAAAGGTCA--GGGCCCAGACT-AAGGCTCTGACGT-AGGGACAGCTCAGCACCGGCCC-AGACTGGGCCCTGACGTG-TCCCCCT--AAAACGAATCATAAGCTCAGACCTCCGGGAAGCCACCGGGAACCACCCATTTCCTCCCCATGTTTGTCGAGCCGTCCTCGGGCGTTGACGACAACCCTTCACCTC--C-ATGGCACGCATATGGC-TCAAT-AAAAGAACAGGAGTCTATAAAAGCGTGGAGACAGTTCAGGAGGGGG--CTCGCTTCTTTCCCTCACGCGCCCGCCGCCTTACCTGAGGCCGCCATCCAC-GCCGGTTGAGTCGC-GTTCTGCCGCCTCCCGCCTGTGGTGCCTCCTGAACTGCGTCCGCCGTCTAGGTAAGTTTAGAGCTCAGGTCGAGACCGGGCCTTT-GTCCGGCGCTCCCTTAGAGCCTACCTAGACCCAGCCGGCTCTCCACGC-TTTGCCCGACCCTGCTTGCTC-AACTCTACGTCTTTGTTTCGTTTTCTGT--TCTGCGCCG
		</sequence>
		<sequence>
			<taxon idref="STLV1_Caeagm535_KEN_AY026846"/>
			-------------------------------TGACA-CTGACCATGAGCCCCAAATATCCCCCGGGGGCTTAGAGCCTCCCAGTGAAAAACATTTCCGCGAAACAGAAGTCT-GAAAAGGTCA--GGGCCCAGACT-AAGGCTCTGACGT-AGGGACAGCTCAGCACCGGCCC-AGACTGGGCCCTGACGTG-TCCCCCT--AAAACGAATCATAAGCTCAGACCTCCGGGAAGCCACCGGGAACCACCCATTTCCTCCCCATGTTTGTCGAGCCGTCCTCGGGCGTTGACGACAACCCTTCACCTC--C-ATGGCACGCATATGGC-TCAAT-AAAAGAACAGGAGTCTATAAAAGCGTGGAGACAGTTCAGGAGGGGG--CTCGCTTCTTTCCCTCACGCGCCCGCCGCCTTACCTGAGGCCGCCATCCAC-GCCGGTTGAGTCGC-GTTCTGCCGCCTCCCGCCTGTGGTGCCTCCTGAACTGCGTCCGCCGTCTAGGTAAGTTTAGAGCTCAGGTCGAGACCGGGCCTTT-GTCCGGCGCTCCCTTAGAGCCTACCTAGACCCAGCCGGCTCTCCACGC-TTTGCCCGACCCTGCTTGCTC-AACTCTACGTCTTTGTTTCGTTTTCTGT--TCTGCGCCG
		</sequence>
		<sequence>
			<taxon idref="STLV1_Cag_01CM1038_AY496626"/>
			-------------------------------------------ATAAGCCCCAATTATCCCCCGAGGGCTTAGAGCCTCCCAGTGAAAAACATTTCCGCGAAACAGAAGTCT-AAAAAGGTCA--GGGCCCAGACT-AAGGCTCTGACGT-AGGGACAGCTCAACACTGGCTC-AGACTAGGCCCTGACGTG-TCCCCCT--AAAACGAACCATAAGCTCAGGCCTCCGGGAAGCCACCGGGAACCACCCATTTCCTCCCCATGTTTGTCAAGCCGTCCTCGGGCGTTGACGACAACCCCTCACCTC--C-ATGGCACGCATACGGC-TCAAT-AAAATAACAGGAGTCTATAAAAGCGTGGAGACAGTTCAGGAGGGGG--CTCGCTTCCTTCCATCACGCGCCCGCCGCCCTACCTGAGGCCGCCATCCAC-GCCGGTTGAGTCGC-GTTCTGCCGCCTCCCGCCTGTGGTGCCTCCTGAACTGTGTTCGCCGTCTAGGTAAGCTTAAAGCTCAGGTCGAGACCGGGCCTTT-GTCCGGCGCTCCCTTAGAGCCTTCCTAGACTCAGCCGGCTCTCCACGC-TTTGCCTGACCCTGCTTGCTC-AACTCTACGTCTTTGTTTCGTTTTCTGT--TCTGCGCCG
		</sequence>
		<sequence>
			<taxon idref="STLV1_Cag_01CM1106_Cam_AY496629"/>
			-------------------------------------------ATGAGCCCCAATTATCCCCCGAGGGCTTAGAGCCTCCCAGGGAAAAACATTTCCGCGAAACAGAAGTCT-AAAAAGGTCA--GGGCCCAGACT-AAGGCTCTGACGT-AGGGACAGCTCAACACTGGCTC-AGACTGGGCCCTGACGTG-TCCCCCT--AAAACGAACCATAAGCTCAGGCCTCCGGGAAGCCACCGGGAACCACCCATTTCCTCCCCATGTTTGTCAAGCCGTCCTCGGGCGTTGACGACAACCCCTCACCTC--C-ATGGCACGCATACGGC-TCAAT-AAAATAACAGGAGTCTATAAAAGCGTGGAGACAGTTCAGGAGGGGG--CTCGCTTCCTTCCATCACGCGCCCGCCGCCCTACCTGAGGCCGCCATCCAC-GCCGGTTGAGTCGC-GTTCTGCCGCCTCCCGCCTGTGGTGCCTCCTGAACTGTGTTCGCCGTCTAGGTAAGTTTAAAGCTCAGGTCGAGACCGGGCCTTT-GTCCGGCGCTCCCTTAGAGCCTTCCTAGACTCAGCCGGCTCTCCACGC-TTTGCCTGACCCTGCTTGCTC-AACTCTACGTCTTTGTTTCGTTTTCTGT--TCTGCGCCG
		</sequence>
		<sequence>
			<taxon idref="STLV1_Cag9812NL_Cam_EU152273"/>
			TTTCTCTACTTTTTAACGAAAAAGAGGCAAATGACA-CTGACCATGAGCCCCAATTATCCCCCGAGGGCTTAGAGCCTCCCAGTGAAAAACATTTCCGCGAAACAGAAGTCT-AAAAAGGTCA--GGGCCCAGACT-AAGGCTCTGACGT-AGGGACAGCTCAACACTGGCTC-AGACTGGGCCCTGACGTG-TCCCCCT--AAAACGAACCATAAGCTCAGGCCTCCGGGAAGCCACCGGGAACCACCCATTTCCTCCCCATGTTTGTCAAGCCGTCCTCGGGCGTTGACGACAACCCCTCACCTC--C-ATGGCACGCATACGGC-TCAAT-AAAATAACAGGAGTCTATAAAAGCGTGGAGACAGTTCAGGAGGGGG--CTCGCTTCCTTCCATCACGCGCCCGCCGCCCTACCTGAGGCCGCCATCCACGGCCGGTTGAGTCGC-GTTCTGCCGCCTCCCGCCTGTGGTGCCTCCTGAACTGTGTTCGCCGTCTAGGTAAGTTTAAAGCTCAGGTCGAGACCGGGCCTTT-GTCCGGCGCTCCCTTAGAGCCTTCCTAGACTCAGCCGGCTCTCCACGC-TTTGCCTGACCCTGCTTGCTC-AACTCTACGTCTTTGTTTCGTTTTCTGT--TCTGCGCCG
		</sequence>
		<sequence>
			<taxon idref="STLV1_Cag9813NL_Cam_EU152274"/>
			TTTCTCTACTTTTTAACGAAAAAGAGGCAAATGACA-CTGACCATGAGCCCCAATTATCCCCCGAGGGCTTAGAGCCTCCCAGTGAAAAACATTTCCGCGAAACAGAAGTCT-AAAAAGGTCA--GGGCCCAGACT-AAGGCTCTGACGT-AGGGACAGCTCAACACTGGCTC-AGACTGGGCCCTGACGTG-TCCCCCT--AAAACGAACCATAAGCTCAGGCCTCCGGGAAGCCACCGGGAACCACCCATTTCCTCCCCATGTTTGTCAAGCCGTCCTCGGGCGTTGACGACAACCCCTCACCTC--C-ATGGCACGCATACGGC-TCAAT-AAAATAACAGGAGTCTATAAAAGCGTGGAGACAGTTCAGGAGGGGG--CTCGCTTCCTTCCATCACGCGCCCGCCGCCCTACCTGAGGCCGCCATCCAC-GCCGGTTGAGTCGC-GTTCTGCCGCCTCCCGCCTGTGGTGCCTCCTGAACTGTGTTCGCCGTCTAGGTAAGTTTAAAGCTCAGGTCGAGACCGGGCCTTT-GTCCGGCGCTCCCTTAGAGCCTTCCTAGACTCAGCCGGCTCTCCACGC-TTTGCCTGACCCTGCTTGCTC-AACTCTACGTCTTTGTTTCGTTTTCTGT--TCTGCGCCG
		</sequence>
		<sequence>
			<taxon idref="STLV1_Cas88_DRC_JN210960"/>
			TTTCTCTACTTTTTAACGAAAAAGAGGCGGATGACA-CTAACCATGAGCCCCAAATATCCCCCGGGGACTTAGAACCCCCCAGCGAAAAACATTTCCGCGAAACAGAAGTCT-GAAAAGGTCA--GGGCCCAGACT-AAGGCTCTGACGT-AGAGACAGCTCAGCACCGGCTC-AGACCGGGCCCTGACGTG-TCCCCCT--AAAACGAATCATAAGCTCAGACCTCCGGGAAGCCACCGGGAACCACCCATTTCCTCCCCATATTTGTCAAGCCGTCTTCAGGCGTTGACGACAACCCCTCACCTC--C-ATGGCACGCATACGGC-TCAAT-AAAATAACAGGAGTCTATAAAAGCGTGGAGACAGTTCAGGAGGGGG--CTCGCTTCTTTCCCTCACACGCCCGCCGCCCTACCTGAGGCCGCCATCCAC-GCCGGTTGAGTCGC-GCTCTGCCGCCTCCCGCCTGTGGTGCCTCCTGAACTGCGTCCGCCGTCTAGGTAAGTTTAGAGCTCAGGTCGAGACCGGGCCTTT-GTCCGGCGCTCCCTTAGAGCCTACCTAGACCCAGCCGGCTCTCCACGC-TTTGCCTGACCCTGCTTGCTC-ACCTCTACGTCTTTGTTTCGTTTTCTGT--TCTGCGCCG
		</sequence>
		<sequence>
			<taxon idref="STLV1_Cce_01CM2474_AY496634"/>
			-------------------------------------------ATGAGCCCCAATTATCCCCCGAGGGCTTAGAGCCTCCCAGTGAAAAACATTTCCGCGAAACAGAAGTCT-AAAAAGGTCA--GGGCCCAGACT-AAGGCTCTGACGT-AGGGACAGCTCAACACTGGCTC-AGACTAGGCCCCGACGTG-TCCCCCT--AAAACGAACCATAAGCTCAGGCCTCCGGGAAGCCACCGGGAACCACCCATTTCCTCCCCATGTTTGTCAAGCCGTCCTCGGGCGTTGACGACAACCCCTCACCTC-AC-ATGGCACGCATACGGC-TCAAT-AAAATAACAGGAGTCTATAAAAGCGTGGAGACAGTTCAGGAGGGGG--CTCGCTTCCTTCCATCACGCGCCCGCCGCCCTACCTGAGGCCGCCATCCAC-GCCGGTTGAGTCGC-GTTCTGCCGCCTCCCGCCTGTGGTGCCTCCTGAACTGTGTTCGCCGTCTAGGTAAGTTTAAAGCTCAGGTCGAGACCGGGCCTTT-GTCCGGCGCTCCCTTAGAGCCTTCCTAGACTCAGCCGGCTCTCCACGC-TTTGCCTGACCCTGCTTGCTC-AACTCTACGTCTTTGTTTCGTTTTCTGT--TCTGCGCCG
		</sequence>
		<sequence>
			<taxon idref="STLV1_Cce01CM1374_Cam_AM712677"/>
			TCTCTTTACTTTTTAATGAAAAAGAGGCAAATGACA-CTGACCATGAGCCCCAAATATCCCCCGAGGGCTTAGAACCTCCCAGTGAAAAACATTTCCGCGAAACAGAAGTCT-GAAAAGGTCA--GGGCCCAGACT-AAGGCTCTGACGT-AGGGACAGCTCAGCACTGGCTC-AGACTGGGCCCTGACGTG-TCCCCCT--AAAACAAACCATAAGCTCAGACCTCCGGGAAGCCACCGGGAACCACCCATTTCCTCCCCATGTTTGTCAAGCCGTCCTCGGGCGTTGACGACAACCCCTCATCTC--C-ATGGCACGCATACGGC-TCAAT-AAAATAACAGGAGTCTATAAAAGCGTGGAGACAGTTCAGGAGGGGG--CTCGCTTCTTTCCCTCACGCGCCCGCCGCCCTACCTGAGGCCGCCATCCAC-GCCGGTTGAGTCGC-GTTCTGCCGCCTCCCGCCTGTGGTGCCTCCTGAACTGCGTTCGCCGTCTAGGTAAGCTTAGAGCTCAGGTCGAGACCGGGCCTTT-GTCCGGCGCTCCCTTAGAGCCTTCCTAGACTCAGCCGGCTCTCCACGC-TTTGCCTGACCCTGCTTGCTCAAACTCTACGTCTTTGTTTCGTTTTCTGT--TCTGCGCCG
		</sequence>
		<sequence>
			<taxon idref="STLV1_Cmi_MIT_DRC_AY026845"/>
			-------------------------------TGACA-CTGACCATGAGCCCCAAATATCCCCCGGGGACTTAGAGCCTCCCAATGAAAAACATTTCCACGAA--------CT-GAAAAGGTCA--AGGCCCAGACT-AAGGCTCTGACGT-AGGGACAGCTCAGCACCGGCTC-AGACTAGGTCCTGACGTA-TCCCCCT--AAAACGAATCATAAGCTCAGACCTCCGGGAAGCCACCGGGAACCACCCATTTCCTCCCCATGTTTGTCGAGCCGTCCTCGGGCGTTGACGACAACCCCTCACCTC--C-ATGGCACGCATACGGC-TCAAT-AAAAGACCAGGAGTCTATAAAAGCGTGGAGACAGTTCAGGAGGGGG--CTCGCTTCTTTCCCTCACGCGCCTGCCGCCCTACCTGAGGCCGCCATCCAC-GCCGGTTGAGTCGC-GTTCTGCCGCCTCCCGCCTGTGGTGCCTCCTGAACTGCGTCCGCCGTCTAGGTAAGTTTAGAGCTCAGGTCGAGACCGGGCCTTT-GTCCGGCGCTCCCTTGGAGCCTACCTAGACCCAGCCGGCTCTCCACGC-TTTGCCTGACCCTGCTTGCTC-AACTCCACGTCTTTGTTTCGTTTTCTAT--TCCGCGCCG
		</sequence>
		<sequence>
			<taxon idref="STLV1_Cmo1401_Cam_AY026853"/>
			-------------------------------TGACA-CTGACCATGAGCCCCAAATATCCCCCGGGGGCTTAGAGCCTCCCACTGAAAAACATTTCCGCGAAACAGAAGTCT-GAAAAGGTCA--GGGCCCAGACT-AAGGCTCTGACGT-AGGGACAGCTCAGCACCGGCTC-AGACTAGGCCCTGACGTG-TCCCCCT--AAAACGAATCATAAGCTCAGACCTCCGGGAAGCCATCGGGAACCACCCATTTCCTCCCCATGTTTGTCAAGCCGTCCTCAGGCGTTGACGACAACCCCTCACCTC--C-ATGGCACGCATACGGC-TCAAT-AAAGTAACAGGAGTCTATAAAAGCGTGGAGACAGTTCAGGAGGGGG--CTCGCTTCTTTCCCTCACGCGCCCGCCGCCCTACCTGAGGCCGCCATCCAC-GCCGGTTGAGTCGC-GTTCTGCCGCCTCCCGCCTGTGGTGCCTCCTGAACTGCGTCCGCCGTCTAGGTAAGTTTAGAGCTCAGGTCGAGACCGGGCCTTT-GTCCGGCGCTCCCTTAGAGCCTACCTAGACTCAGCCGGCTCTCCACGC-TTTGCCTGACCCTGCTTGTTC-AACTCTACGTCTTTGTTTCGTTTTCTGT--TCCGCGCTG
		</sequence>
		<sequence>
			<taxon idref="STLV1_Cne8_DRC_JN210957"/>
			------------------------------------------------------------------------------------------------------------------AAAAGGTCA--GGGCCCAGACT-AAGGCTCTGACGT-AGAGACAGCTCAGCACCGGCTC-AGACCGGGCCCTGACGTG-TCCCCCT--AAAACGAATCATAAGCTCAGACCTCCGGGAAGCCACCGGGAACCACCCATTTCCTCCCCATATTTGTCAAGCCGTCTTCAGGCGTTGACGACAACCCCTCACCTC--C-ATGGCACGCATACGGC-TCAAT-AAAATAACAGGAGTCTATAAAAGCGTGGGGACAGTTCAGGAGGGGG--CTCGCTTCTTTCCCTCACACGCCCGCCGCCCTACCTGAGGCCGCCATCCAC-GCCGGTTGAGTCGC-GTTCTGCCGCCTCCCGCCTGTGGTGCCTCCTGAACTGCGTCCGCCGTCTAGGTAAGTTTAGAGCTCAGGTCGAGACCGGGCCTTT-GTCCGGCGCTCCCTTAGAGCCTACCTAGACCCAGCCGGCTCTCCACGC-TTTGCCTGACCCTGCTTGCTC-ACCTCTACGTCCTTGTTTCGTTTTCTGT--TCTGCGCCG
		</sequence>
		<sequence>
			<taxon idref="STLV1_Cni01CM3130_Cam_AM712679"/>
			TTTCTTTACTTTTTAACGAAAAAGAGGCAAATGACA-CTGACCATGAGCCCCAATTATCCCCCGAGGGCTTAGAGCCTCCCAGTGAAAAACATTTCCGCGAAACAGAAGTCT-AAAAAGGTCA--GGGCCCAGACT-AAGGCTCTGACGT-AGGGACAGCTCAACACTGGCTC-AGACTAGGCCCTGACGTG-TCCCCCT--AAAACGAACCATAAGCTCAGGCCTCCGGGAAGCCACCGGGAACCACCCATTTCCTCCCCATGTTTGTCAAGCCGTCCTCGGGCGTTGACGACAACCCCTCACCTC--C-ATGGCACGCATACGGC-TCAAT-AAAATAACAGGAGTCTATAAAAGCGTGGAGACAGTTCAGGAGGGGG--CTCGCTTCCTTCCATCACGCGCCCGCCGCCCTACCTGAGGCCGCCATCCAC-GCCGGTTGAGTTGC-GTTCTGCCGCCTCCCGCCTGTGGTGCCTCCTGAACTGTGTTCGCCGTCTAGGTAAGTTTAAAGCTCAGGTCGAGACCGGGCCTTT-GTCCGGCGCTCCCTTAGAGCCTTCCTAGACTCAGCCGGCTCTCCACGC-TTTGCCTGACCCTGCTTGCTC-AACTCTACGTCTTTGTTTCGTTTTCTGT--TCTGCGCCG
		</sequence>
		<sequence>
			<taxon idref="STLV1_Cni01CM4078_Cam_AM712674"/>
			TTTCTCTACTTTTTAACGAAAAAGAGGCAAATGACA-CTGACCATGAGCCCCAAATATCCCCCGAGGGCATAGAGCCTCCCAGTGAAAAACATTTCCGCGAAACAGAAGTCT-AAAAAGGTCA--AGGCCCAGACT-AAGGCTCTGACGT-AGGGACAACTCAGCACCAGCTC-AGACTGGGCCCTGACGTG-TCCCCCC--AAAACGAATCATAGGCTCAGACCTCCGGGAAGCCACCGGGAACCACCCATTTCCTCCCCATGTTTGTCAAGCCGTCCTCAGGCGTTGACGACAACCCCTCACCTC--C-ATGGCACGCATACGGC-TCAAT-AAAACAACAGGAGTCTATAAAAGCGTGGAGACAGTTCAGGAGGGGG--CTCGCTTCTTTCCCTCACGCGCCCGCCGCCCTACCTGAGGCCGCCATCCAC-GCCGGTCGAGTCGC-GTTTTGCCGCCTCCCGCCTGTGGTGCCTCC----------------------------------------------------------------------------------------------------------------------------------------------------------------------
		</sequence>
		<sequence>
			<taxon idref="STLV1_Cni1001_Cam_AY026854"/>
			-------------------------------TGACA-CTGACCATGAGCCCCAAATATCCCCCGGGGGCTTAGAGCCTCCCACTGAAAAACATTTCCGCGAAACAGAAGTCT-GAAAAGGTCA--GGGCCCAGACT-AAGGCTCTGACGT-AGGGACAGCTCAGCACCGGCTC-AGACTAGGCCCTGACGTG-TCCCCCT--AAAACGAATCATAAGCTCAGACCTCCGGGAAGCCATCGGGAACCACCCATTTCCTCCCCATGTTTGTCAAGCCGTCCTCAGGCGTTGACGACAACCCCTCACCTC--C-ATGGCACGCATACGGC-TCAAT-AAAGTAACAGGAGTCTATAAAAGCGTGGAGACAGTTCAGGAGGGGG--CTCGCTTCTTTCCCTCACGCGCCCGCCGCCCTACCTGAGGCCGCCATCCAC-GCCGGTTGAGTCGC-GTTCTGCCGCCTCCCGCCTGTGGTGCCTCCTGAACTGCGTCCGCCGTCTAGGTAAGTTTAGAGCTCAGGTCGAGACCGGGCCTTT-GTCCGGCGCTCCCTTAGAGCCTACCTAGACTCAGCCGGCTCTCCACGC-TTTGCCTGACCCTGCTTGTTC-AACTCTACGTCTTTGTTTCGTTTTCTGT--TCCGCGCTG
		</sequence>
		<sequence>
			<taxon idref="STLV1_Cni10225NL_Cam_EU152275"/>
			TTTCTCTACTTTTTAACGAAAAAGAGGCAAATGACA-CTGACCATGAGCCCCAAATATCCCCCGGGGGCATAGAGCCTCCCAGTGAAAAACATTTCCGCGAAACAGAAGTCT-AAAAAGGTCA--GGGCCCAGACT-AAGGCTCTGACGT-AGGGACAACTCAGCACCAGCTC-AGACTGGGCCCTGACGTG-TCCCCCC--AAAACGAATCATAGGCTCAGACCTCCGGGAAGCCACCGGGAACCACCCATTTCCTCCCCATGTTTGTCAAGCCGTCCTCAGGCGTTGACGACAACCCCTCACCTC--C-ATGGCACGCATACGGC-TCAAT-AAAACAACAGGAGTCTATAAAAGCGTGGAGACAGTTCAGGAGGGGG--CTCGCTTCTTTCCCTCACGCGCCCGCCGCCCTACCTGAGGCCGCCATCCAC-ACCGGTCGAGTCGC-GTTTTGCCGCCTCCCGCCTGTGGTGCCTCCTGAACTGCGTTCGCCGTCTAGGTAAGTTTAGAGCTCAGGTCGAGACCGGGCCTTT-GTCCGGCGCTCCCTTAGAGCCTACCTAGACTCAATCGGCTCTCCACGC-TTTGCCTGACCCTGCTTGCTC-GCCTCTACGTCTTTGTTTCGTTTTCTGT--TCTGCGCCG
		</sequence>
		<sequence>
			<taxon idref="STLV1_Cni8284NY_Cam_EU152276"/>
			TTTCTCTACTTTTTAACGAAAAAGAGGCAAATGACA-CTGACCATGAGCCCCAAATATCCCCCGGGGGCATAGAGCCTCCCAGTGAAACACATTTCCGCGAAACAGAAGTCT-AAAAAGGTCA--GGGCCCAGACT-AAGGCTCTGACGT-AGGGACAACTCAGCACCAGCTC-AGACTGGGCCCTGACGTG-TCCCCCC--AAAACGAATCATAGGCTCAGACCTCCGGGAAGCCACCGGGAACCACCCATTTCCTCCCCATGTTTGTCAAGCCGTCCTCAGGCGTTGACGACAACCCCTCACCTC--C-ATGGCACGCATACGGC-TCAAT-AAAACAACAGGAGTCTATAAAAGCGTGGAGACAGTTCAGGAGGGGG--CTCGCTTCTTT-CCTCACGCGCCCGCCGCCCTACCTGAGGCCGCCATCCAC-GCCGGTCGAGTCGC-GCTCTGCCGCCTCCCGCCTGTGGTGCCTCCTGAACTGCGTCCGCCGTCTAGGTGAGTTTAGAGCTCAGGTCGAGATCGGGCCTTT-ATCCGACGCTCCCTTAGAGCCTACCTAGACTCAATCGGCTCTCCACGC-CTTGCCTGACCCTGCTTGCTC-GCCTCTACGTCTTTGTTTCGTTTTCTGT--TCTGCGCCG
		</sequence>
		<sequence>
			<taxon idref="STLV1_Cni8286_Cam_EU152271"/>
			TTTCTCTACTTTTTAACGAAAAAGAGGCAAATGACA-CTGACCATGAGCCCCAAATATCCCCCGGGGGCATAGAGCCTCCCAGTGAAACGCATTTCCGCGAAACAGAAGTCT-AAAAAGGTCA--GGGCCCAGACT-AAGGCTCTGACGT-AGGGACAACTCAGCACCAGCTC-AGACTGGGCCCTGACGTG-TCCCCCC--AAAACGAATCATAGGCTCAGACCTCCGGGAAGCCACCGGGAACCACCCATTTCCTCCCCATGTTTGTCAAGCCGTCCTCAGGCGTTGACGACAACCCCTCACCTC--C-ATGGCACGCATACGGC-TCAAT-AAAACAACAGGAGTCTATAAAAGCGTGGAGACAGTTCAGGAGGGGG--CTCGCTTCTTTCCCTCACGCGCCCGCCGCCCTACCTGAGGCCGCCATCCAC-GCCGGTCGAGTCGC-GCTCTGCCGCCTCCCGCCTGTGGTGCCTCCTGAACTGCGTCCGCCGTCTAGGTGAGTTTAGAGCTCAGGTCGAGATCGGGCCTTT-ATCCGACGCTCCCTTAGAGCCTACCTAGACTCAATCGGCTCTCCACGC-TTTGCCTGACCCTGCTTGCTC-GCCTCTACGTCTTTGTTTCGTTTTCTGT--TCTGCGCCG
		</sequence>
		<sequence>
			<taxon idref="STLV1_Cni8348_Cam_EU152272"/>
			TTTCTCTACTTTTTAACGAAAAAGAGGCAAATGACA-CTGACCATGAGCCCCAAATATCCCCCGGGGGCATAGAGCCTCCCAGTGAAACACATTTCCGCGAAACAGAAGTCT-AAAAAGGTCA--GGGCCCAGACT-AAGGCTCTGACGT-AGGGACAACTCAGCACCAGCTC-AGACTAGGCCCTGACGTG-TCCCCCC--AAAACGAATCATAGGCTCAGACCTCCGGGAAGCCACCGGGAACCACCCATTTCCTCCCCATGTTTGTCAAGCCGTCCTCAGGCGTTGACGACAACCCCTCACCTC--C-ATGGCACGCATACGGC-TCAAT-AAAACAACAGGAGTCTATAAAAGCGTGGAGACAGTTCAGGAGGGGG--CTCGCTTCTTTCCCTCACGCGCCCGCCGCCTTACCTGAGGCCGCCATCTAC-GCCGGTCGAGTCGC-GCTCTGCCGCCTCCCGCCTGTGGTGCCTCCTGAACTGCGTCCGCCGTCTAGGTGAGTTTAGAGCTCAGGTCGAGATCGGGCCTTT-ATCCGACGCTCCCTTAGAGCCTACCTAGACTCAATCGGCTCTCCACGC-TTTGCCTGACCCTGCTTGCTC-GCCTCTACATCCTTGTTTCGTTTTCTGT--TCTGCGCCG
		</sequence>
		<sequence>
			<taxon idref="STLV1_Cpo01CM1228_Cam_AY496628"/>
			-------------------------------------------ATGAGCCCCAAATATCCCCCGAGGGCATAGAGCCTCCCAGTGAAAAACATTTCCGCGAAACGGAAGTCT-AAAAAGGTCA--GGGCCCAGACT-AAGGCTCTGACGT-AGGGACAACTCAGCACCAGCTC-AGACTGGGCCCTGACGTG-TCCCCCC--AAAACGAATCATAGGCTCAGACCTCCGGGAAGCCACCGGGAACCACCCATTTCCTCCCCATGTTTGTCAAGCCGTCCTCAGGCGTTGACGACAACCCCTCACCTC--C-ATGGCACGCATACGGC-TCAAT-AAAATGACAGGAGTCTATAAAAGCGTGGAGACAGTTCAGGAGGGGG--CTCGCTTCTTTCCCTCACGCGCCCGCCGCCCTACCTGAGGCCGCCATCCAC-GCCGGTCGAGTCGC-GCTCTGCCGCCTCCCGCCTGTGGTGCCTCCTGAACTGCGTACGGCGTCTAGGTAAG-TTGGAGCTCAGGTCGAGACCGGACCTTT-GTCCGGCGCTCCCTTGGAGCCTACCTAGACTCAATCGGCTCTCCACGC-TTTGATTGACCCTGGTTGCTC-GCCTTTACGTCCTTGTTTCGTTTTCTGT--TCTGCGCCG
		</sequence>
		<sequence>
			<taxon idref="STLV1_Cto601_Cam_AY026855"/>
			-------------------------------TGACA-CTGACCATGAGCCCCAAATATCCCCCGGGGGCTTAGAGCCTCCCACTGAAAAACATTTCCGCGAAACAGAAGTCT-GAAAAGGTCA--GGGCCCAGACT-AAGGCTCTGACGT-AGGGACAGCTCAGCACCGGCTC-AGACTAGGCCCTGACGTG-TCCCCCT--AAAACGAATCATAAGCTCAGACCTCCGGGAAGCCATCGGGAACCACCCATTTCCTCCCCATGTTTGTCAAGCCGTCCTCAGGCGTTGACGACAACCCCTCACCTC--C-ATGGCACGCATACGGC-TCAAT-AAAGTAACAGGAGTCTATAAAAGCGTGGAGACAGTTCAGGAGGGGG--CTCGCTTCTTTCCCTCACGCGCCCGCCGCCCTACCTGAGGCCGCCATCCAC-GCCGGTTGAGTCGC-GTTCTGCCGCCTCCCGCCTGTGGTGCCTCCTGAACTGCGTCCGCCGTCTAGGTAAGTTTAGAGCTCAGGTCGAGACCGGGCCTTT-GTCCGGCGCTCCCTTAGAGCCTACCTAGACTCAGCCGGCTCTCCACGC-TTTGCCTGACCCTGCTTGTTC-AACTCTACGTCTTTGTTTCGTTTTCTGT--TCCGCGCTG
		</sequence>
		<sequence>
			<taxon idref="STLV1_Cwo5_DRC_JN210956"/>
			----------------------GGAGGCAAATGACA-CTGACCATGAGCCCCAAATATCCCCCGGGGGCTTAGAGCCTCCCAGTGAAAAACATTTCCGCGAAACAGAAGTCT-GAAAAGGTCA--GGGCCCAGACT-GAGGCTCTGACGT-AGAGACAGCTCAGCACCGGCTC-AGACTGGGCACTGACGTG-TCCCCCT--AAAACGAATCATAAGCTCAGACCTCCGGGAAGCCACCGGGAACCACCCATTTCCTCCCCATATTTGTCAAGCCGTCTTCAGGCGTTGACGACAACCCCTCACCTC--T-ATGGCACGCATACGGC-TCAAT-AAAATAACAGGAGTCTATAAAAGCGTGGAGACAGTTCAGGAGGGGG--CTCGCTTCTTTCCCTCACGCGCCCGCCGCCCTACCTGAGGCCGCCATCCAC-GCCGGTTGAGTCGC-GTTCTGCCGCCTCCCGCCTGTGGTGCCTCCTGAACTGCGTCCGCCGTCTAGGTAAGTTTAGAGCTCAGGTCGAGACCGGGCCTTT-GTCCGGCGCTCCCTTGGAGCCTACCTAGACTCAGCCGGCTCTCCACGC-TTTGCCTGACCCTGCTTGCTC-ACCTCTACGTCTTTGTTTCGTTTTCTGT--CCTGCGCCG
		</sequence>
		<sequence>
			<taxon idref="STLV1_Ggo02CM3157_Cam_AY496635"/>
			-------------------------------------------ATGAGCCCGAAATATCCCCCGGGGGCTTAGAGCCTCCCAGTGAAAAACATTTCCGCGAAACAGAAGTCT-GAAAAGGTCA--GGGACCAGACT-GAGGCTCTGACGT-AGAGACAGCTCAGCACCGGCTC-AGACTGGGCCCTGACGTG-TCCCCCT--AAAACGAATCATAAGCTCAGACCTCCGGGAAGCCACCGGGAACCACCCATTTCCTCCCCATATTTGTCAAGTCGTCTTCAGGCGTTGACGACAACCCCTCACCTC--C-ATGGCACGCATACGGC-TCAAT-AAAATAACAGGAGTCTATAAAAGCGTGGAGACAGTTCAGGAGGGGG--CTCGCTTCTTTCCCTCACGCGCCCGCCGCCCTACCTGAGGCCGCCATCCAC-GCCGGTTGAGTCGC-GTTCTGCCGCCTCCCGCCTGTGGTGCCTCCTGAACTGCGTCCGCCGTCTAGGTAAGTTTAGAGCTCAGGTCGAGACCGGGCCTTT-GTCCGGCGCTCCCTTAGAGCCTACCTAGACTCAGCCGGCTCTCCACGC-TTTGCCTGACCCTGCTTGCTC-ACCTCTACGTCTTTGTTTCGTTTTCTGT--TCTGCGCCG
		</sequence>
		<sequence>
			<taxon idref="STLV1_Ggocam12_Cam_AY263382"/>
			-------------------------------TGACA-CTGACCATGAGCCCGAAATATCCCCCGGGGGCTTAGAGCCTCCCAGTGAAAAACATTTCCGCGAAACAGAAGTCT-GAAAAGGTCA--GGGACCAGACT-GAGACTCTGACGT-AGAGACAGCTCAGCACCGGCTC-AGACTGGGCCCTGACGTG-TCCCCCT--AAAACGAATCATAAGCTCAGACCTCCGGGAAGCCACCGGGAACCACCCATTTCCTCCCCATATTTGTCAAGTCGTCTTCAGGCGTTGACGACAACCCCTCACCTC--C-ATGGCACGCATACGGC-TCAAT-AAAATAACAGGAGTCTATAAAAGCGTGGAGACAGTTCAGGAGGGGG--CTCGCTTCTTTCCCTCACGCGCCCGCCGCCCTACCTGAGGCCGCCATCCAC-GCCGGTTGAGTCGC-GTTCTGCCGCCTCCCGCCTGTGGTGCCTCCTGAACTGCGTCCGCCGTCTAGGTAAGTTTAGAGCTCAGGTCGAGACCGGGCCTTT-GTCCGGCGCTCCCTTAGAGCCTACCTAGACTCAGCCGGCTCTCCACGC-TTTGCCTGACCCTGCTTGCTC-ACCTCTACGTCTTTGTTTCGTTTTCTGT--TCTGCGCCG
		</sequence>
		<sequence>
			<taxon idref="STLV1_GgoGolda_Cam_AY899813"/>
			-------------------------------TGACA-CTGACCATGAGCCCCAAATATCCCCCGGGGGCTTAGAGCCTCCCAGTGAAAAACATTTCCGCGAAACAGAAGTCT-GAAAAGGTCA--GGGCCCAGACT-AAGGCTCTGACGT-AGAGACAGCTCAGCACCGGCTC-AGACTGGGCCCTGACGTG-TCCCCCT--AAAACGAATCACAAGCTCAGACCTCCGGGAAGCCACCGGGAACCACCCATTTCCTCCCCATATTTGTCAAGCCGTCTTCAGGCGTTGACGACAACCCCTCACCTC--C-ATGGCACGCATACGAC-TCAAT-AAAATAACAGGAGTCTATAAAAGCGTGGAGACAGTTCAGGAGGGGG--CTCGCTTCTTTCCCTCACGCGCCCGCCGCCCTACCTGAGGCCGCCATCCAC-GCCGGTTGAGTCGC-GTTCTGCCGCCTCCCGCCTGTGGTGCCTCCTGAGCTGCGTCCGCCGTCTAGGTAAGTTTGGAGCTCAGGTCGAGACCGGGCCCTT-GTCCGGCGCTCCCTTAGAGCCTACCTAGACCCAGCCGGCTCTCCACGC-TTTGCCTGACCCTGCTTGCTC-ACCTCTACGTCTTTGTTTCGTTTTCTGT--TCTGCGCCG
		</sequence>
		<sequence>
			<taxon idref="STLV1_Lal01CM2124_Cam_AM712678"/>
			TTTCTTTACTTTTTAACGAAAAAGAGGCAAATGACA-CTGACCATAAGCCCCAATTATCCCCCGAGGGCTTAGAGCCTCCCAGTGAAAAACATTTCCGCGAAACAGAAGTCT-AAAAAGGTCA--GGGCCCAGACT-AAGGCTCTGACGT-AGGGACAGCTCAACACTGGCTC-AGACTAGGCCCTGACGTG-TCCCCCT--AAAACGAACCATAAGCCCAGGCCTCCGGGAAGCCACCGGGAACCACCCATTTCCTCCCCATGTTTGTCAAGCCGTCCTCGGGCGTTGACGACAACCCCTCACCTC--C-ATGGCACGCATACGGC-TCAAT-AAAATAACAGGAGTCTATAAAAGCGTGGAGACAGTTCAGGAGGGGG--CTCGCTTCCTTCCATCACGCGCCCGCCGCCCTACCTGAGGCCGCCATCCACGGCCGGTTGAGTCGC-GTTCTGCCGCCTCCCGCCTGTGGTGCCTCCTGAACTGTGTTCGCCGTCTAGGTAAGTTTAAAGCTCAGGTCGAGACCGGGCCTTT-GTCCGGCGCTCCCTTAGAGCCTTCCTAGACTCAGCCGGCTCTCCACGC-TTTGCCTGACCCTGCTTGCTC-AACTCTACGTCTTTGTTTCGTTTTCTGT--TCTGCGCCG
		</sequence>
		<sequence>
			<taxon idref="STLV1_Mar1_AY141170"/>
			-------------------------------TGACA-CTGATCATGAGCTGCAAATATCCCCTGGAGGCCCGGGCTCCCTCGGCAAAAACGGCTGCCGGGAAACAGAAATCTAAAAAAGGTCAAAGGGCTCAGACC--GGGTGCTGACGC-AGGGACGACTCAGCCCCCATAA-AAACTGGGCTCTGACGTG-TCCCCCTAGGGGACCAAATATGAACCC-GGTCTCCGGGAAGCCGTCGGGAACCACCCACTTCCTCCCCATGTTTGTC-CGTCGCCTCTGGGCGCTGACGACAACCCCTAGCCTC--C-ATGGCACGCATATGGC-TTAAT-AAAACACCAGGAGTCTATAAAAGCGTGGAGACAGTTCAGGAGGGGG--CTTACAATTCCTCC---CGCGCCCGCCGCCTTACCTGAGGCCGCCATCCGT-GCTGGTTGAGTCGA-GGTCTATCGTCTCCCGCTTTCGGTGCCTCCTGAACTGCGCCCGTCGTCTAGGTAAGCTTGGAGCTCAGGTCGAGACCGGACTGTTAGCCCGGCGCTCCCTTGAAGCCCCCCTAGGCTCGATCGGCCCTCCACGCTTTTGCCAGGCCCTGCTTGCTC-ACCTC-ACTTCCTTGTTTCG-TTTCTGT--TACGCGCCG
		</sequence>
		<sequence>
			<taxon idref="STLV1_Mar757_AY141173"/>
			-------------------------------TGACA-CTGATCATGAGCTGCAGATATCCCCTGGAGGCCCGGGCTCCCTCGGCAAAAACAGCTGCCGGGAAACAGAAATCT-AAAAAGGTCAGAGGGCTCAGACC--GGGTGCTGACGC-AGGGACGACTCAGCCCCAATGA-AAACTGGGCTCTGACGTG-TCCCCCTAGGGGACCAAATATGAACCC-GGTCTCCGGGAAGCCGCCGGGAACCACCCACTTCCTCCCCATGTTTGTC-CGTCGCCTCTGGGCGCTGACGACAACCCCTAGCCCC--C-ATGGCACGCATATGGC-TTAAT-AAAACACCAGGAGTCTATAAAAGCGTGGAGACAGTTCAGGAGGGGG--CTTACAATTCCTCC---CGCGCCCGCCGCCTTACCCGAGGCCGCCATCCGT-GCCGGTTGAGTCGA-GGTCTATCGTCTCCCGCTTTCGGTGCCTCCTGAACTGCGCCCGTCGTCTAGGTAAGCTTGGAGCTCAGGTCGAGACCGGACTACTAGCCCGGCGCTCCCTTGGAGCCCCCCTAGGCCCGATCGGCTCTCCACGCTTTTGCCAGACCCTGCTTGCTT-ACCTC-ACTTCCTTGTTTCG-TTTCTGT--TACGCGCCG
		</sequence>
		<sequence>
			<taxon idref="STLV1_Mar897_AY141171"/>
			-------------------------------TGACA-CTGATCATGAGTTGCAAATATCCCCTGGAGGCCCGGGCTCCCTCGGCAAGAACAGCTGCCAGGGAACAGAAGTCT--AAAAGGTCAGAGGGCCCAGACT--GGGTGCTGACGT-AGGGACGACTCAGCCCCAGTGA-AAATTGGGCTCTGACGTG-TCCCCCTAGAGGACCAAATATGAACCC-GGTCTCCGGGAAGCCGCCGGGAGCCACCCACTTCCTCCCCATGTTTGTC-CGTCGCCTCTGAGCGCTGACGACAACCCCTAGCCCC--C-ATGACACGCATATGGC-TTAAT-AAAACACCAGGAGTCTATAAAAGCGTGGAGACAGTTCAGGAGGGGG--CTTGCAACTTCGCC---CGCGCCCGCCGCCTTACCTGAGGCCGCCATCCGT-GCTGGTTGAGTCGA-GGTCTATCGTCTCCCGCTCTCGGTGCCTCCTGAACTGCGCCCGTCGTCTAGGTAAGCTCGGAGCTCAGGTCGAGACCGGTCTGCTGGCCCGGCGCTCCCTTGAAGCCCCCCTAGGCTCGATCGGCTCTCCACGCTTTTGCCAGGCCCTGCTTGCTC-ACCTC-ACTTCCTTGTTTCG-TTTCTGT--TACGCGCCG
		</sequence>
		<sequence>
			<taxon idref="STLV1_Mar912_AY141172"/>
			-------------------------------TGACA-CTGATCATGAGCTGCAGATATCCCCTGGAGGCCCGGGCTCCCTCGGCAAAAACAGCTGCCGGGAAACAGAAATCT-AAAAAGGTCAGAGGGCTCAGACC--GGGTGCTGACGC-AGGGACGACTCAGCCCCAATGA-AAACTGGGCTCTGACGTG-TCCCCCTAGGGGACCAAATATGAACCC-GGTCTCCGGGAAGCCGCCGGGAACCACCCACTTCCTCCCCATGTTTGTC-CGTCGCCTCTGGGCGCTGACGACAACCTCTAGCCCC--C-ATGGCACGCATATGGC-TTAAT-AAAACGCCAGGAGTCTATAAAAGCGTGGAGACAGTTCAGGAGGGGG--CTGACAATTCCTCC---CGCGCCCGCCGCCTTACCCGAGGCCGCCATCCGT-GCCGGTTGAGTCGA-GGTCTATCGTCTCCCGCTTTCGGTGCCTCCTGAACTGCGCCCGTCGTCTAGGTAAGCTTGGAGCTCAGGTCGAGACCGGACTACTAGCCCGGCGCTCCCTTGGAGCCCCCCTAGGCCCGATCGACTCTCCACGCTTTTGCCAGACCCTGCTTGCTT-ACCTC-ACTTCCTTGTTTCG-TTTCTGT--TACGCGCCG
		</sequence>
		<sequence>
			<taxon idref="STLV1_MI324_Cne_DRC_KY655295"/>
			------------------------------------------------------------------------------------------------------ACAGAAGTCT-AAAAAGGTCA--GGGCCCAGAGT-AAGGCTCTGACGT-AGGGACAGCTCAGCATCGGCT--AGACTGGGCCCTGACGTG-TCCCCCT--AAAACGAATCATAAGCTCAGACCTCCGGGAAGCCACC---AACCACCCATTTCCTCCCCATGTTTGTCAAGCCGTCCTCAGGCGCTGACGACAACCCCTCGCCTC--C-ATGGCACGCATACGGC-TCAAT-AAAGGAACAGGAGTCTATAAAAGCGTG----CAGTTC----GGGGG------CTTCTCTCCCTCACGCGCCCGCCGCCCTACCTGAGGCCGCCATCCAC-GCCGGTTGA-TCGC-GTTTTGCCGCCTCCCGCCTGTGGTGCCTCCTGAACTGCGTCCGCCGTCTAGGTAAGTCTAGAGCTCAGGTCGAGACCGGGCCTTT-GTCCGGCGCTCCCTTGGAGCCTACCTAGACTCAACCGGCTCTCCACGC-TTTGCCTGATCCTGCTTGCTC-AACTCTACGTCTTTGTTTCGTTTTCTGT--TCTG-----
		</sequence>
		<sequence>
			<taxon idref="STLV1_ML061_Pth_DRC_KY655296"/>
			-----------------------------------------------------------------GGGCTTAGAGCCTCCCAGTGAAAAACATTTCCATGAAACAGAAGTCT-AAAAAGGTCA--GGGCCCAGACT-AAGGCTCTGACGT-AGGGACAGCTCAGCATCGGCT--AGACTGGGCCCTGACGTG-TCCCCCT--AAAACGAATCATAAGCTCAGACCTCCGGGAAGCCACC---AACCACCCATTTCCTCCCCATGTTTGTCAAGCCGTCCTCAGGCGCTGACGACAACCCCTCGCCTC--C-ATGGCACGCATACGGC-TCAAT-AAAGGAACAGGAGTCTATAAAAGCGTG----CAGTTC----GGGGG------CTTCTCTCCCTCACGCGCCCGCCGCCCTACCTGAGGCCGCCATCCAC-GCCGGTTGA-TCGC-GTTTTGCCGCCTCCCGCCTGTGGTGCCTCCTGAACTGCGTCCGCCGTCTAGGTAAGTCTAGAGCTCAGGTCGAGACCGGGCCTTT-GTCCGGCGCTCCCTTGGAGCCTACCTAGACTCAACCGGCTCTCCACGC-TTTGCCTGATCCTGCTTGCTC-AACTCTACGTCTTTGTTTCGTTTTCTGT--TCTG-----
		</sequence>
		<sequence>
			<taxon idref="STLV1_ML077_Pth_DRC_KY655297"/>
			------------------------------------------------------------------------------------------------------ACAGAAGTCT-AAAAAGGTCA--GGGCCCAGAST-AAGGCTCTGACGT-AGGGACAGCTCAGCACTGGCT--AGACTAGGCCCTGACGTG-TCCCCCT--AAAACGAACCATAAGCTCAGACCTCCGGGAAGCCACC---AACCACCCATTTCCTCCCCATGTTTGTCAAGCCGTCCTCAGGCGCTGACGACAACCCCTCGCCTC--C-ATGGCACGCATACGGC-TCAAT-AAAAGAACAGGAGTCTATAAAAGCGTG----CAGTTC----GGGGG------CTTCTCTCCCTCACGCGCCCGCCGCCCTACCTGAGGCCGCCATCCAC-GCCGGTTGA-TCGC-GTTTTGCCGCCTCCCGCCTGTGGTGCCTCCTGAACTGCGTCCGCCGTCTAGGTAAGTCTAGAGCTCAGGTCGAGACCGGGCCTTT-GTCCGGCGCTCCCTTGGAGCCTACCTAGACTCAGCCGGCTCTCCACGC-TTTGCCTGATCCTGCTTGCTC-AACTCTACGTCTTTGTTTCGTTTTCTGT--TCTG-----
		</sequence>
		<sequence>
			<taxon idref="STLV1_MN264_Cas_DRC_KY655298"/>
			-----------------------------------------------------------------GGGCTTAGAGCCTCCCAGTGAAAAACATTTCCAYGAAACAGAAGTCT-AAAAAGGTCA--GGGCCCAGACT-AAGGCTCTGACGT-AGGGACAGCTCAGCAYTGGCT--AGACTRGGCCCTGACGTG-TCCCCCT--AAAACGAAYCATAAGCTCAGACCTCCGGGAAGCCACC---AACCACCCATTTCCTCCCCATGTTTGTCAAGCCGTCCTCAGGCGCTGACGACAACCCCTCGCCTC--C-ATGGCACGCATACGGC-TCAAT-AAARGAACAGGAGTCTATAAAAGCGTG----CAGTTC----GGGGG------CTTCTCTCCCTCACGCGCCCGCCGCCCTACCTGAGGCCGCCATCCAC-GCCGGTTGA-TCGC-GTTTTGCCGCCTCCCGCCTGTGGTGCCTCCTGAACTGCGTCCGCCGTCTAGGTAAGTCTAGAGCTCAGGTCGAGACCGGGCCTTT-GTCCGGCGCTCCCTTGGAGCCTACCTAGACTCARCCGGCTCTCCACGC-TTTGCCTGATCCTGCTTGCTC-AACTCTACGTCTTTGTTTCGTTTTCTGT--TCTG-----
		</sequence>
		<sequence>
			<taxon idref="STLV1_MN283_Pth_DRC_KY655299"/>
			-----------------------------------------------------------------GGGCTTAGAGCCTCCCAGTGAAAAACATTTCCATGAAACAGAAGTCT-AAAAAGGTCA--GGGCCCAGACT-AAGGCTCTGACGT-AGGGACAGCTCAGCATYGGCT--AGACTGGGCCCTGACGTG-TCCCCCT--AAAACGAATCATAAGCTCAGACCTCCGGGAAGCCACC---AACCACCCATTTCCTCCCCATGTTTGTCAAGCCGTCCTCAGGCGCTGACGACAACCCCTCGCCTC--C-ATGGCACGCATACGGC-TCAAT-AAARGAACAGGAGTCTATAAAAGCGTG----CAGTTC----GGGGG------CTTCTCTCCCTCACGCGCCCGCCGCCCTACCTGAGGCCGCCATCCAC-GCCGGTTGA-TCGC-GTTTTGCCGCCTCCCGCCTGTGGTGCCTCCTGAACTGCGTCCGCCGTCTAGGTAAGTCTAGAGCTCAGGTCGAGACCGGGCCTTT-GTCCGGCGCTCCCTTGGA?CCTACCTAGACTCAACCGGCTCTCCACGC-TTTGCCTGATCCTGCTTGCTC-AACTCTA--------------------------------
		</sequence>
		<sequence>
			<taxon idref="STLV1_MN284/MN294_Pth_DRC_KY655300"/>
			-----------------------------------------------------------------GGGCTTAGAGCCTCCCAGTGAAAAACATTTCCATGAAACAGAAGTCT-AAAAAGGTCA--GGGCCCAGACT-AAGGCTCTGACGT-AGGGACAGCTCAGCATCGGCT--AGACTGGGCCCTGACGTG-TCCCCCT--AAAACGAATCATAAGCTCAGACCTCCGGGAAGCCACC---AACCACCCATTTCCTCCCCATGTTTGTCAAGCCGTCCTCAGGCGCTGACGACAACCCCTCGCCTC--C-ATGGCACGCATACGGC-TCAAT-AAAGGAACAGGAGTCTATAAAAGCGTG----CAGTTC----GGGGG------CTTCTCTCCCTCACGCGCCCGCCGCCCTACCTGAGGCCGCCATCCAC-GCCGGTTGA-TCGC-GTTTTGCCGCCTCCCGCCTGTGGTGCCTCCTGAACTGCGTCCGCCGTCTAGGTAAGTCTAGAGCTCAGGTCGAGACCGGGCCTTT-GTCCGGCGCTCCCTTGGA?CCTACCTAGACTCAACCGGCTCTCCACGC-TTTGCCTGATCCTGCTTGCTC-AACTCTA--------------------------------
		</sequence>
		<sequence>
			<taxon idref="STLV1_MN390_Cas_DRC_KY655301"/>
			------------------------------------------------------------------------------------------CATTTCCACGAAACAGAAGTCT-AAAAAGGTCA--GGGCCCAGACT-AAGGCTCTGACGT-AGGGACAGCTCAGCACTGGCT--AGACTAGGCCCTGACGTG-TCCCCCT--AAAACGAACCATAAGCTCAGACCTCCGGGAAGCCACC---AACCACCCATTTCCTCCCCATGTTTGTCAAGCCGTCCTCAGGCGCTGACGACAACCCCTCGCCTC--C-ATGGCACGCATACGGC-TCAAT-AAAAGAACAGGAGTCTATAAAAGCGTG----CAGTTC----GGGGG------CTTCTCTCCCTCACGCGCCCGCCGCCCTACCTGAGGCCGCCATCCAC-GCCGGTTGA-TCGC-GTTTTGCCGCCTCCCGCCTGTGGTGCCTCCTGAACTGCGTCCGCCGTCTAGGTAAGTCTAGAGCTCAGGTCGAGACCGGGCCTTT-GTCCGGCGCTCCCTTGGAGCCTACCTAGACTCAGCCGGCTCTCCACGC-TTTGCCTGATCCTGCTTGCTC-AACTCTACGTCTTTGTTTCGTTTTCTGT--TCTG-----
		</sequence>
		<sequence>
			<taxon idref="STLV1_Msp98CMML3_Cam_AY496638"/>
			-------------------------------TGACA-CTGACCATGAGCCCCAAATATCCCCCGGGGGCATAGAGCCTCCCAGTAAAAAACATTTCCGCGAAACAGAAGTCT-AAAAAGGTCA--GGGCCCAGACT-AAGGCTCTGACGTCAGGGACAACTCAGCACCAGCTC-AGACTAGGCCCTGACGTG-TCCCCCT--AAAACGAATCATAAGCTCAGACCTCCGGGAAGCCACCGGGAACCACCCATTTCCTCCCCATGTTTGTCAAGCCGTCCTCAGGCGTTGACGACAACCCCTCACCTC--C-ATGGCACGCATACGGC-TCAAT-AAAATAACAGGAGTCTATAAAAGCGTGGAGACAGTTCAGGAGGGGG--CTCGCTTCTTTCCCTCACGCGCCCGCCGCCCTACCTGAGGCCGCCATCCAC-GCCGGTCGAGTCGC-GCTCTGCCGCCTCCCGCCTGTGGTGCCTCCTGAACTGCGTCCGCCGTCTAGGTAAGTTTAGAGCTCAGGTCGAGACCGGGCCTTT-GTCCGGCGCTCCCTTAGAGCCTGCCTAGACTCAATCGGCTCTCCACGC-TTTGCCTGACCCTGTTTGCTC-GCCTCTACGTCTTTGTTTCGTTTTCTGT--TCTGCGCCG
		</sequence>
		<sequence>
			<taxon idref="STLV1_Msp98CMML4_Cam_AY496637"/>
			-------------------------------TGACA-CTGACCATGAGCCCCAAATATCCCCCGGGGGCATAGAGCCTCCCAGTGAAAAACATTTCCGCGAAACAGAAGTCT-AAAAAGGTCA--GGGCCCAGACT-AAGGCTCTGACGT-AGGGACAACTCAGCACCAGCTC-AGACTGGGCCCTGACGTG-TCCCCCT--AAAACAAATCATAAGCTCAGACCTCCGGGAAGCCACCGGGAACCACCCATTTCCTCCCCATGTTTGTCAAGCCGTCCTCAGGCGTTGACGACAACCCCTCACCTC--C-ATGGCACGCATACGGC-TCAAT-AAAATAACAGGAGTCTATAAAAGCGTGGAGACAGTTCAGGAGGGGG--CTCGCTTCTTTCCCTCACGCGCCCGCCGCCCTACCTGAGGCCGCCATCCAC-GCCGGTCGAGTCGC-GCTCTGCCGCCTCCCGCCTGTGGTGCCTCCTGAACTGCGTCCGCCGTCTAGGTAAGTTTAGAGCTCAGGTCGAGACCGGGCCTTT-GTCCGGCGCTCCCTTGGAGCCTACCTAGACTCAATCGGCTCTCCACGC-TTTGCCCGACCCTGCTTGCTC-GCCTCTACGTCTTTGTTTCGTTTTCTGT--TCTGCGCCG
		</sequence>
		<sequence>
			<taxon idref="STLV1_Mspmnd13_Gab_AF045933"/>
			-------------------------------TGACA-CTGACCATGAGCCCCAAATATCCCCCGGGGGCATAGAGCCTCCCAGTGAAAAACATTTCCGCGAAACAGAAGTCT-AAAAAGGTCA--GGGCCCAGACT-AAGGCTCTGACGT-GAGGACAACTCAGCACCAGCTC-AGACTGGGCCCTGACGTG-TCCCCCT--AAAACAAATCATAAGCTCAGACCTCCGGGAAGCCACCGGGAACCACCCATTTCCTCCCCATGTTTGTCAAGCCGTCCTCAGGCGTTGACGACAACCCCTCACCTC--C-ATGGCACGCATACGGC-TCAAT-AAAATAACAGGAGTCTATAAAAGCGTGGAGACAGTTCAGGAGGGGG--CTCGCTTCTTTCCCTCACGCGCCCGCCGCCCTACCTGAGGCCGCCATCCGC-GCCGGTCGAGTCGC-GCTCTGCCGCCTCCCGCCTGTGGTGCCTCCTGAACTGCGTCCGCCGTCTAGGTAAGCTTAGAGCTCAGGTCGAGACCGGGCCTTT-GTCCGGCGCTCCCTTGGAGCCTACCTAGACTCAATCGGCTCTCCACGC-TTTGCCCGACCCTGCTTGCTC-GCCTCTACGTCTTTGTTTCGTTTTCTAT--TCTGCGCCG
		</sequence>
		<sequence>
			<taxon idref="STLV1_Mspmnd9_Gab_AF045932"/>
			-------------------------------TGACA-CTAACCATGAGCCCGAAATATCCCCTGAGGGCTTAGAGCCTCCCAGTGAAAAACATTTCCGCGAAACAGAAGTCT-GAAAAGGTCA--GGGACCAAACT-AGGGCTCTGACGT-AGGGACAGCTCAGCACTGGCTC-AGACTGGGCCCTGACGTG-TCCCCCT--AAAACGAACCATAAGCTCAGACCTCCGGGAAGCCACCGGGAACCGCCCATTTCCTCCCCATGTTTGTCAAGCCGTCCTCAGGCGTTGACGACAACCCCTCACCTC--C-ATGGCACGCATACGGC-TCAAT-AAAATAACAGGAGTCTATAAAAGCGTGGAGACAGTTCAGGAGGGGG--CTCGCTTCCTTCCCTCACGCGCCCGCCGCCCTACCTGAGGCCGCCATCCAC-GCCGGTTGAGTCGC-GTTCTGCCGCCTCCCGCCCGTGGTGCCTCCTGAACTGCGTTCGCCGTCTAGGTAAGCTTAGAGCTCAGGTCGAGACCGGGCCTTT-GTCCGGCGCTCCCTTAGAGCCTTCCTAGACTCAGCCGGCTCTCCACGC-TTTGCCTGACCCTGCTTGCTCAAACTCTACGTCTTTGTTTCGTTTTCTGT--TCTGCGTCG
		</sequence>
		<sequence>
			<taxon idref="STLV1_MspSAN.855_Cam_AF384870"/>
			-------------------------------TGACA-CTGACCATGAGCCCCAAATATCCCCCGGGGGCATAGAGCCTCCCAGTGAAAAACATTTCCGCGAAACAGAAGTCT-AAAAAGGTCA--GGGCCCAGACT-AAGGCTCTGACGT-AGGGACAACTCAGCACCAGCTC-AGACTGGGCCCTGACGTG-TCCCCCT--AAAACAAATCATAAGCTCAGACCTCCGGGAAGCCACCGGGAACCACCCATTTCCTCCCCATGTTTGTCAAGCCGTCCTCAGGCGTTGACGACAACCCCTCACCTC--C-ATGGCACGCATACGGC-TCAAT-AAAATAACAGGAGTCTATAAAAGCGTGGAGACAGTTCAGGAGGGGG--CTCGCTTCTTTCCCTCACGCGCCCGCCGCCCTACCTGAGGCCGCCATCCAC-GCCGGTCGAGTCGC-GCTCTGCCGCCTCCCGCCTGTGGTGCCTCCTGAACTGCGTCCGCCGTCTAGGTAAGTTTAGAGCTCAGGTCGAGACCGGGCCTTT-GTCCGGCGCTCCCTTGGAGCCTACCTAGACTCAATCGGCTCTCCACGC-TTTGCCCGACCCTGCTTGCTC-GCCTCTACGTCTTTGTTTCGTTTTCTGT--TCTGCGCCG
		</sequence>
		<sequence>
			<taxon idref="STLV-1_Pan12141_US_MF621980"/>
			-------------------------------TGACC-ATGACCATGAGCCCCAAATATCCCCCGAGGGCTTAGAGCCTTCCAGTGAAAAACATTTCCGCGAAACAGAAGTCT-AAAAAGGTCA--GGGCCCAGACT-GAGGCTCTGACGT-AGGGACAGCTCAGCACCGGCTC-AGACTGGGCCCTGACGTG-TCCCCCT--AAAACGAATCATAAGCTCAGACCTCCGGGAAGCCACCGGGAACCACCCATTTCCTCCCCATGTTTGTCAAGCCGTCCTCAGGCGTTGACGACAACCCCTCACCTC--C-ATGGCACGCATACGGC-TTAAT-AAAATAACAGGAGTCTATAAAAGCGTGGAGACAGTTCAGGAGGGGG--CTCGCTTCTTTCTCTCACGCGCCCGCCGCCCTACCTGAGGCCGCCATCCAC-GTCGGTTGAGTCGC-GTTCT---GCCTCCCGCCTGTGGTGCCTCCTGAACTGCGTTCGCCGTCTAGGTAAGTTTAGAGCTCAGGTCGAGACCGGGCCTTT-GTCCGGTGCTCCCTTAGAGCCTTCCTAGACTCAGCCGGCTCTCCACGC-TTTGCCTGACCCTGCTTGCTC-AACTCTACGTCTTTGTTTCGTTTTCTGT--TCCGCGCCG
		</sequence>
		<sequence>
			<taxon idref="STLV1_Pan614_Kenya_AY026844"/>
			-------------------------------TGACACCTGACCTTGAGCCCCAAATATCCCCCGGGGGCTTAGAGCCTCCCAGTGAAAAACATTTCCGCGAAACAGAAGTCT-GAAAAGGTCA--GGGCCCAGACT-AAGGCTCTGACGT-AGGGACAGCTCAGCACCGGCTC-AGACTGGGCCCTGACGTG-TCCCCCT--AAAACGAATCATAAGCTCAGACCTCCGGGAAGCCACCGGGAACCACCCATTTCCTCCCCATGTTTGTCAAGCCGTCCTCAGGCGTTGACGACAACCCCTCACCTC--C-ATGGCACGCATACGGC-TCAAT-AAAATAACAGGAGTCTATAAAAGCGTGGAGACAGTTCAGGAGGGGG--CTCGCTTCTTTCCCTCACGCACCCGCCGCCCTACCTGAGGCCGCCATCCAC-GCCGGTTGAGTCGC-GTTCTGCCGTCTCCCGCCTGTGGTGCCTCCTGAACTGCGTCCACCGTCTAGGTAAGTTTAGAGCTCAGGTTGAGACCGGGCCTTT-GTCCGGCGCTCCCTTAGAGCCTACCTAGACTCAACCGGCTCTCCACGC-TTTGCCAGACCCTGCTTGCTC-ACCTCTACGTCTTTGTTTCGTTTTCTGT--TCCGCGCCG
		</sequence>
		<sequence>
			<taxon idref="STLV1_Pan622_Kenya_AY026843"/>
			-------------------------------TGACA-CCGACCTTGAGCCCCAAATATCCCCCGGGGGCTTAGAGCCTCCCAGTGAAAAACATTTCCGCGAAACAGAAGTCT-GAAAAGGTCA--GGGCCCAGACT-AAGGCTCTGACGT-AGGGACAGCTCAGCACCGGCTC-AGACTGGGCCCTGACGTG-TCCCCCT--AAAACGAATCATAAGCTCAGACCTCCGGGAAGCCACCGGGAACCACCCATTTCCTCCCCATGTTTGTCAAGCCGTCCTCAGGCGTTGACGACAACCCCTCACCTC--C-ATGGCACGCATACGGC-TCAAT-AAAATAACAGGAGTCTATAAAAGCGTGGAGACAGTTCAGGAGGGGG--CTCGC-TCTTTCCCTCACGCACCCGCCGCCCTACCTGAGGCCGCCATCCAC-GCCGGTTGAGTCGC-GTTCTGCCGTCTCCCGCCTGTGGTGCCTCCTGAACTGCGTCCACCGTCTAGGTAAGTTTAGAGCTCAGGTTGAGACCGGGCCTTT-GTCCGGCGCTCCCTTAGAGCCTACCTAGACTCAACCGGCTCTCCACGC-TTTGCCAGACCCTGCTTGCTC-ACCTCTACGTCTTTGTTTCGTTTTCTGT--TCCGCGCCG
		</sequence>
		<sequence>
			<taxon idref="STLV1_Pan623_Kenya_AY026842"/>
			-------------------------------TGACA-CTGACCTTGAGCCCCAAATATCCCCCGGGGGCTTAGAGCCTCCCAGTGAAAAACATTTCCGCGAAACAGAAGTCT-GAAAAGGTCA--GGGCCCAGACT-AAGGCTCTGACGT-AGGGACAGCTCAGCACCGGCTC-AGACTGGGCCCTGACGTG-TCCCCCT--AAAACGAATCATAAGCTCAGACCTCCGGGAAGCCACCGGGAACCACCCATTTCCTCCCCATGTTTGTCAAGCCGTCCTCAGGCGTTGACGACAACCCCTCACCTC--C-ATGGCACGCATACGGC-TCAAT-AAAATAACAGGAGTCTATAAAAGCGTGGAGACAGTTCAGGAGGGGG--CTCGCTTCTTTCCCTCACGCACCCGCCGCCCTACCTGAGGCCGCCATCCAC-GCCGGTTGAGTCGC-GTTCTGCCGTCTCCCGCCTGTGGTGCCTCCTGAACTGCGTCCACCGTCTAGGTAAGTTTAGAGCTCAGGTTGAGACCGGGCCTTT-GTCCGGCGCTCCCTTAGAGCCTACCTAGACTCAACCGGCTCTCCACGC-TTTGCCAGACCCTGCTTGCTC-ACCTCTACGTCTTTGTTTCGTTTTCTGT--TCCGCGCCG
		</sequence>
		<sequence>
			<taxon idref="STLV1_Phasuf1_Sukhumi_X88878"/>
			--------------------------------AACG---------------------------GGGGGCTTAGAGCCTCCCAGTGAAAAACATTTCCGCGAAACAGAAGTCT-GAAAAGGTCA--GGGCCCAGACT-AAGGCTCTGACGT-AGGGACAGCTCAGCACCGGCTC-AGACTGGGCCCTGACGTG-TCCCCCT--AAAACGAATCATAAGCTCAGACCTCCGGGAAGCCACCGGGAACCACCCATTTCCTCCCCATGTTTGTCAAGCCGTCCTCAGGCGTTGACGACAACCCCTCACCTC--C-ATGGCACGCATACGGC-TCAAT-AAAATAACAGGAGTCTATAAAAGCGTGGAGACAGTTCAGGAGGGGG--CTAGCTTCTTTCCCTCACGCGCCCGCCGCCCTACCTGAGGCCGCCATCCAC-GCCGGTTGAGTCGC-GTTCTGCCGTCTCCCGCCTGTGGTGCCTCCTGAACTGCGTCCACCGTCTAGGTAAGTTTAGAGCTCAGGTTGAGACCGGGCCTTT-GTCCGGCGCTCCCTTAGAGCCTACCTAGACTCAACCGGCTCTCCACGC-TTTGCCAGACCCTGCTTGCTC-ACCTCTACGTCTTTGTTTCGTTTTCTGT--TCCGCGCCG
		</sequence>
		<sequence>
			<taxon idref="STLV1_Pth73_DRC_JN210959"/>
			TTTCTCTACTTTTTAACGAAAAAGAGGCAAATGACA-CTGACCATGAGCCCCAAATATCCCCTGAGGGCTTAGAGCCTCCCAGTGAAAAACATTTCCACGAAACAGAAGTTT-AAAAAGGTCA--GGGCCCAGACT-AAGGCTCTGACGT-AGGGACAGCTCAGCACCGGCTC-AGACTGGGCCCTGACGTG-TCCCCCT--AAAACGAATCATAAGCTCAGACCTCCGGGAAGCCACCGGGAACCACCCATTTCCTCCCCATGTTTGTCAAGCCGTCCTCAGGCGCTGACGACAACCCCTCGCCTC--C-ATGGCACGCATACGGC-TCAAT-AAAAGAACAGGAGTCTATAAAAGCGTGGAGACAGTTCAGGAGGGGG--CTTACTTCTCTCCCTCACGCGCCCGCCGCTCTACCTGAGGCCGCCATCCAC-GCCGGTTGAGTCGC-GCTTTGCCGCCTCCCGCCTGTGGTGCCTCCTGAACTGCGTCCGCCGTCTAGGTAAGTCTAGAGCTCAGGTCGAGACCGGGCCTTT-GTCCGGCGCTCCCTTGGAGCCTACCTAGACTCAGCCGGCTCTCCACGC-TTTGCCTGATCCTGCTTGCTC-AACTCTACGTCTTTGTTTCGTTTTCTGT--TCTGCGCCG
		</sequence>
		<sequence>
			<taxon idref="STLV1_Pth95_DRC_JN210961"/>
			TTTCTTTACTTTTTAACGAAAAAGAGGCAAATGACA-TTGACCATGAGCCCCAAATATCCCCTGAGGGCTTAGAGCCTCCCAGTGAAAAACATTTCCACGAAACAGAAGTCT-AAAAAGGTCA--GGGCCCAGACT-AAGGCTCTGACGT-AGGGACAGCTCAGCACCGGCTC-AGACTGGGCCCTGACGTG-TCCCCCT--AAAACGAATCATAAGCTCAGACCTCCGGGAAGCCACCGGGAACCACCCATTTCCTCCCCATGTTTGTCAAGCCGTCCTCAGGCGCTGACGACAACCCCTCGCCTC--T-ATGGCACGCATACGGC-TCAAT-AAAAGAACAGGAGTCTATAAAAGCGTGGAGACAGTTCAGGAGGGGG--CTCACTTCTCTCCCTCACGCGCCCGCGGCGCTACTCGAGCCCGCCATCCAC-GCCGGTTGAGTCGC-GCTTTGCCGCCTCCCGCCTGTGGTGCCTCCTGAACTGCGTCCGCCGTCAAGGTAAGTCTAGAGCTCAGGTCGAGACCGGGCCTTT-GTCCGGCGCTCCCTTGGAGCCTACCTAGACTCAGCCGGCTCTCCACGC-TTTGCCTGATCCTGCTTGCTC-AACTCTACGTCTTTGTTTCGTTTTCTGT--TCGGCGCCG
		</sequence>
		<sequence>
			<taxon idref="STLV1_Ptr_Cam43_Cam_AF384871"/>
			-------------------------------TGACA-CTGACCATGAGCCCCAAATATCCCCCGGGGGCTTAGAGCCTCCCCGTGAAAAACATTTCCGCGAAACAGAAGTCT-GAAAAGGTCA--GGGCCCAGACT-GGGGCTCTGACGT-AGAGACAGCTCAGCACCGGCTC-AGACTGGGCCCTGACGTG-TCCCCCT--AAAACGAATCATAAGCTCAGACCTCCAGGAAGCCACCAGGAACCACCCATTTCCTCCCCATATTTGTCAAGCCGTCTTCAGGCGTTGACGACAACCCCTCACCTC--C-ATGGCACGCATACGGA-TCAAT-AAAATAACAGGAGTCTATAAAAGCGTGGAGACAGTTCAGGAGGGGG--CTCGCTTCTTTCCCTCACGCGCCCGCCGCCCTACCTGAGGCCGCCATCCAC-GCCGGTTGAGTCGC-GTTCTGCCGCCTCCCGCCTGTGGTGCCTCCTGAACTGCGTCCGCCGTCTAGGTAAGTTTAGAGCTCAGGTCGAGACCGGGCCTTT-GTCCGGCGCTCCCTTAGAGCCTACCTAGACTCAGCCGGCTCTCCACGC-TTTGCCTGACCCTGCTTGCTC-ACCTCTACGTCTTTGTTTCGTTTTCTGT--TCTGCGCCG
		</sequence>
		<sequence>
			<taxon idref="STLV1_PtrCAR.875_CAM_AF384871"/>
			-------------------------------TGACA-CTGACCATGAGCCCCAAATATCCCCCGGGAGCTTAGAGCCTCCCAGTGAAAAACACTTCCGCGAAACAGAAGTCT-GAAAAGGTCA--GGGCCCAGACT-AAGGCTCTGACGT-AGAGACAGCTCAACACCGGCTC-AGACTGGGCCCTGACGTG-TCCCCCT--AAAACGAATCATACGCTCAGACCTCCGGGAAGCCACCGGGAACCACCCATTTCCTCCCCATATTTGTCAAGCCGTCTTCAGGCGTTGACGACAACCCCTCACCTC--C-ATGGCACGCATACGGC-TCAAT-AAAATAACAGGAGTCTATAAAAGCGTGGAGACAGTTCAGGAGGGGG--CTCGCTTCTTTCCCTCACGCGCCCGCCGCCCTACCTGAGGCCGCCATCCAC-GCCGGTTGAGTCGC-GTTCTGCCGCCTCCCGCCTGTGGTGCCTCCTGAACTGCGTCCGCCGTCTAGGTAAGTTTAGAGCTCAGGTCGAGACCGGGCCTTT-GTCCGGCGCTCCCTTAGAGCCTACCTAGACTCAGCCGGCTCTCCACGC-TTTGCCTGACCCTGCTTGCTC-ACCTCTACGTCTTTGTTTCGTTTTCTGT--TCCGCGCCG
		</sequence>
		<sequence>
			<taxon idref="STLV1_Regina_Ptr_SL_AY899815"/>
			-------------------------------TGACA-CTGACCATGAGCCCCAAATATCCCCCGGGGGCTTAGAGCCTCCCAGTGAAAAACATTTCCGCGAAACAGAAGTCT-GAAAAGGTCA--GGGCCCAGACT-GAGGCTCTGACGT-AGGGACAGCTCAGCACCGGCTC-AGACTGGGCCCTGACGTG-TCCCCCT--AAAACGAATCATAAGCTCAGACCTCCGGGAAGCCACCGGGAACCACCCATTTCCTCCCCATATTTGTCAAGTCGTCTTCAGGCGTTGACGACAACCCCTCACCTC--C-ATGGCACGCATACAGC-TCAAT-AAAATAACAGGAGTCTATAAAAGCGTGGAGACAGTTCAGGAGAGGG--CTCGCTTCTTTCCTTCACGCGCCCGCCGCCCTACCTGAGGCCGCCATCCAC-GCCGGTTGAGTCGC-GTTCTGCCGCCTCTCGCCTGTGGTGCCTCCTGAACTGCGTCCGCCGTCTAGGTAAGTTTAGAGCTCAGGTCGAGACCGGGCCTTT-GTCCGGCGCTCCCTTAGAGCCTACCTAGACTCGGCCGGCTCTCAACGC-TTTGCCTGACCCTGCTCGCTC-ACCTCTACGTCTTTGTTTCGTTTTCTGT--TCTGCGCCG
		</sequence>
		<sequence>
			<taxon idref="STLV1_wrc_IC_AY267837"/>
			TTTCTCTACTTTTTAACGAAAAAGAGGCAAATGACA-CTGACCATGAGCCCCAAATATCCCCCGGGGGCTTAGAGCCTCCCACTGAAAAACATTTCCGCGAAACAGAAGTCT-AAAAAGGTCA--GGGCCCAGACT-GAGGCTCTGACGT-AGGGACAGCTCAGCACCGGCTC-AGACTGGGCCCTGACGTA-TCCCCCT--AAAACGAATCATAAGTTCAGACCTCCGGGAAGCCACCAGGAACCACCCATTTCCTCCCCATGTTTGTCAAGCCGTCCTCAGGCGTTGACGACAACCCCTCACCTC--C-ATGGCACGCATACGGC-TCAAT-AAAATAACAGGAGTCTATAAAAGCGTGGAGACAGTTCAGGAGGGGG--CTCGCTTCTTTCCCTCACGCGCCCGCCGCCCTACCTGAGGCCGCCATCCAC-GCCGGTTGAGTCGC-GTCCTGCCGCCTCCCGCCTGTGGTGCCTCCTGAACTGCGTCCGCCGTCTAGGTAAGTTTAGAGCTCAGGTTGAGACCGGGCCTCT-GTCCGGCGCTCCCTTAGAGCCTACCTAGACTCAGCCGGCTCTCCACGC-TTTGCCTGACCCTGCTTGTTC-AACTCTACGTCTTTGTTTCGTTTTCTGT--TCCGCGCCG
		</sequence>
		<sequence>
			<taxon idref="STLV1_Wrc1497_IC_AY333376"/>
			------------------------------------------------CCCCAAATATCCCCCGGGGGCTTAGAGCCTCCCACTGAACAACATTTCCGCGAAACAGAAGTCT-AAAAAGGTCA--GGGCCCAGACT-AAGGCTCTGACGT-AGGGACAGCTCAGCACCGGCTC-AGACTGGGCCCTGACGTG-TCTCCCT--AAAACGAATCATAAGCTCAGACCTCCGAGAAGCCACCGGGAACCACCCATTTCCTCCCCATGTTTGTCAAGCCGTCCTCAGGCGTTGACGACAACCCCTCACCTC--T-ATGGCACGCATACGGC-TCAAT-AAAATAACAGGAGTCTATAAAAGCGTGGAGACAGTTCAGGAGGAGG--CTCGCTTCTTCCCCTCACGCGCCCGCCGCCCTACCTGAGGCCGCCATCCAC-GCCGGTTGAGTCGC-GTTCTGCCGCCTCCCGCCTGTGGTGCCTCCTGAACTGCGTCCGCCGTCTAGGTAAGTTTAGAGCTCAGGTCGAGACCGGGCCTCT-GTCCGGCGCTCCCTTAGAGCCTACCTAGACTCAGCCGGCTCTCCACGC-TTTGTCTGAC---------------------------------------------------
		</sequence>
		<sequence>
			<taxon idref="STLV-1ggo_M10431_Cam_MF622054"/>
			-------------------------------TGACA-CTGACCATGAGCCCGAAATATCCCCCGGGGGCTTAGAGCCTCCCAGTGAAAAACATTTCCGCGAAACAGAAGTCT-GAAAAGGTCA--GGGACCAGACC-GAGGCTCTGACGT-AGAGACAGCTCAGCACCGGCTC-AGACTGGGCCCTGACGTG-TCCCCCT--AAAACGAATCACAAGCTCAGACCTCCGGGAAGCCACCGGGAACCACCCATTTCCTCCCCATATTTGTCAAGTCGTCTTCAGGCGTTGACGACAACCCCTCACCTC--C-ATGGCACGCATACGGC-TCAAT-AAAATAACAGGAGTCTATAAAAGCGTGGAGACAGTTCAGGAGGGGG--CTCGCTTCTTTCCCTCACGCGCCCGCCGCCCTACCTGAGGCCGCCATCCAC-GCCGGTTGAGTCGC-GTTCTGCCGCCTCCCGCCTGTGGTGCCTCCTGAACTGCGTCCGCCGTCTAGGTAAGTTTAGAGCTCAGGTCGAGACCGGGCCTTT-GTCCGGCGCTCCCTTAGAGCCTACCTAGACTCAGCCGGCTCTCCACGC-TTTGCCTGACCCTGCTTGCTC-ACCTCTATGTCTTTGTTTCGTTTTCTGT--TCTGCGCCG
		</sequence>
	</alignment>

	<!-- The unique patterns from 1 to end                                       -->
	<!-- npatterns=422                                                           -->
	<patterns id="patterns" from="1" strip="false">
		<alignment idref="alignment"/>
	</patterns>

	<!-- A prior on the distribution node heights defined given                  -->

	<!-- Using birth-death model on tree: Gernhard T (2008) J Theor Biol, Volume 253, Issue 4, Pages 769-778 In press-->
	<birthDeathModel id="birthDeath" units="years">
		<birthMinusDeathRate>
			<parameter id="birthDeath.meanGrowthRate" value="3100.0" lower="0.0"/>
		</birthMinusDeathRate>
		<relativeDeathRate>
			<parameter id="birthDeath.relativeDeathRate" value="0.5" lower="0.0"/>
		</relativeDeathRate>
	</birthDeathModel>

	<!-- This is a simple constant population size coalescent model              -->
	<!-- that is used to generate an initial tree for the chain.                 -->
	<constantSize id="initialDemo" units="years">
		<populationSize>
			<parameter id="initialDemo.popSize" value="100.0"/>
		</populationSize>
	</constantSize>

	<!-- Generate a random starting tree under the coalescent process            -->
	<coalescentSimulator id="startingTree">
		<coalescentSimulator>
			<taxa idref="untitled1"/>
			<constantSize idref="initialDemo"/>
		</coalescentSimulator>
		<taxa idref="taxa"/>
		<constantSize idref="initialDemo"/>
	</coalescentSimulator>

	<!-- Generate a tree model                                                   -->
	<treeModel id="treeModel">
		<coalescentTree idref="startingTree"/>
		<rootHeight>
			<parameter id="treeModel.rootHeight"/>
		</rootHeight>
		<nodeHeights internalNodes="true">
			<parameter id="treeModel.internalNodeHeights"/>
		</nodeHeights>
		<nodeHeights internalNodes="true" rootNode="true">
			<parameter id="treeModel.allInternalNodeHeights"/>
		</nodeHeights>
	</treeModel>

	<!-- Taxon Sets                                                              -->
	<tmrcaStatistic id="tmrca(untitled1)" includeStem="false">
		<mrca>
			<taxa idref="untitled1"/>
		</mrca>
		<treeModel idref="treeModel"/>
	</tmrcaStatistic>
	<monophylyStatistic id="monophyly(untitled1)">
		<mrca>
			<taxa idref="untitled1"/>
		</mrca>
		<treeModel idref="treeModel"/>
	</monophylyStatistic>

	<!-- Generate a speciation likelihood for Yule or Birth Death                -->
	<speciationLikelihood id="speciation">
		<model>
			<birthDeathModel idref="birthDeath"/>
		</model>
		<speciesTree>
			<treeModel idref="treeModel"/>
		</speciesTree>
	</speciationLikelihood>

	<!-- The uncorrelated relaxed clock (Drummond, Ho, Phillips & Rambaut (2006) PLoS Biology 4, e88 )-->
	<discretizedBranchRates id="branchRates">
		<treeModel idref="treeModel"/>
		<distribution>
			<logNormalDistributionModel meanInRealSpace="true">
				<mean>
					<parameter id="ucld.mean" value="1.0"/>
				</mean>
				<stdev>
					<parameter id="ucld.stdev" value="0.3333333333333333" lower="0.0"/>
				</stdev>
			</logNormalDistributionModel>
		</distribution>
		<rateCategories>
			<parameter id="branchRates.categories"/>
		</rateCategories>
	</discretizedBranchRates>
	<rateStatistic id="meanRate" name="meanRate" mode="mean" internal="true" external="true">
		<treeModel idref="treeModel"/>
		<discretizedBranchRates idref="branchRates"/>
	</rateStatistic>
	<rateStatistic id="coefficientOfVariation" name="coefficientOfVariation" mode="coefficientOfVariation" internal="true" external="true">
		<treeModel idref="treeModel"/>
		<discretizedBranchRates idref="branchRates"/>
	</rateStatistic>
	<rateCovarianceStatistic id="covariance" name="covariance">
		<treeModel idref="treeModel"/>
		<discretizedBranchRates idref="branchRates"/>
	</rateCovarianceStatistic>

	<!-- The general time reversible (GTR) substitution model                    -->
	<gtrModel id="gtr">
		<frequencies>
			<frequencyModel dataType="nucleotide">
				<frequencies>
					<parameter id="frequencies" value="0.25 0.25 0.25 0.25"/>
				</frequencies>
			</frequencyModel>
		</frequencies>
		<rateAC>
			<parameter id="ac" value="1.0" lower="0.0"/>
		</rateAC>
		<rateAG>
			<parameter id="ag" value="1.0" lower="0.0"/>
		</rateAG>
		<rateAT>
			<parameter id="at" value="1.0" lower="0.0"/>
		</rateAT>
		<rateCG>
			<parameter id="cg" value="1.0" lower="0.0"/>
		</rateCG>
		<rateGT>
			<parameter id="gt" value="1.0" lower="0.0"/>
		</rateGT>
	</gtrModel>

	<!-- site model                                                              -->
	<siteModel id="siteModel">
		<substitutionModel>
			<gtrModel idref="gtr"/>
		</substitutionModel>
	</siteModel>

	<!-- Likelihood for tree given sequence data                                 -->
	<treeLikelihood id="treeLikelihood" useAmbiguities="false">
		<patterns idref="patterns"/>
		<treeModel idref="treeModel"/>
		<siteModel idref="siteModel"/>
		<discretizedBranchRates idref="branchRates"/>
	</treeLikelihood>

	<!-- Define operators                                                        -->
	<operators id="operators" optimizationSchedule="default">
		<scaleOperator scaleFactor="0.75" weight="1">
			<parameter idref="ac"/>
		</scaleOperator>
		<scaleOperator scaleFactor="0.75" weight="1">
			<parameter idref="ag"/>
		</scaleOperator>
		<scaleOperator scaleFactor="0.75" weight="1">
			<parameter idref="at"/>
		</scaleOperator>
		<scaleOperator scaleFactor="0.75" weight="1">
			<parameter idref="cg"/>
		</scaleOperator>
		<scaleOperator scaleFactor="0.75" weight="1">
			<parameter idref="gt"/>
		</scaleOperator>
		<deltaExchange delta="0.01" weight="1">
			<parameter idref="frequencies"/>
		</deltaExchange>
		<scaleOperator scaleFactor="0.75" weight="30">
			<parameter idref="ucld.stdev"/>
		</scaleOperator>
		<subtreeSlide size="0.0034000000000000002" gaussian="true" weight="150">
			<treeModel idref="treeModel"/>
		</subtreeSlide>
		<narrowExchange weight="150">
			<treeModel idref="treeModel"/>
		</narrowExchange>
		<wideExchange weight="30">
			<treeModel idref="treeModel"/>
		</wideExchange>
		<wilsonBalding weight="30">
			<treeModel idref="treeModel"/>
		</wilsonBalding>
		<scaleOperator scaleFactor="0.75" weight="30">
			<parameter idref="treeModel.rootHeight"/>
		</scaleOperator>
		<uniformOperator weight="300">
			<parameter idref="treeModel.internalNodeHeights"/>
		</uniformOperator>
		<scaleOperator scaleFactor="0.75" weight="30">
			<parameter idref="birthDeath.meanGrowthRate"/>
		</scaleOperator>
		<scaleOperator scaleFactor="0.75" weight="30">
			<parameter idref="birthDeath.relativeDeathRate"/>
		</scaleOperator>
		<upDownOperator scaleFactor="0.75" weight="30">
			<up>
			</up>
			<down>
				<parameter idref="treeModel.allInternalNodeHeights"/>
			</down>
		</upDownOperator>
		<swapOperator size="1" weight="100" autoOptimize="false">
			<parameter idref="branchRates.categories"/>
		</swapOperator>
		<uniformIntegerOperator weight="100">
			<parameter idref="branchRates.categories"/>
		</uniformIntegerOperator>
	</operators>

	<!-- Define MCMC                                                             -->
	<mcmc id="mcmc" chainLength="450000000" autoOptimize="true" operatorAnalysis="DRC_LTR_273taxa_645pos_MAFFT_new_GUID_0.93_Rlx_BD_enforced_450MRepeat.ops.txt">
		<posterior id="posterior">
			<prior id="prior">
				<booleanLikelihood>
					<monophylyStatistic idref="monophyly(untitled1)"/>
				</booleanLikelihood>
				<gammaPrior shape="0.05" scale="10.0" offset="0.0">
					<parameter idref="ac"/>
				</gammaPrior>
				<gammaPrior shape="0.05" scale="20.0" offset="0.0">
					<parameter idref="ag"/>
				</gammaPrior>
				<gammaPrior shape="0.05" scale="10.0" offset="0.0">
					<parameter idref="at"/>
				</gammaPrior>
				<gammaPrior shape="0.05" scale="10.0" offset="0.0">
					<parameter idref="cg"/>
				</gammaPrior>
				<gammaPrior shape="0.05" scale="10.0" offset="0.0">
					<parameter idref="gt"/>
				</gammaPrior>
				<uniformPrior lower="0.0" upper="1.0">
					<parameter idref="frequencies"/>
				</uniformPrior>
				<exponentialPrior mean="0.3333333333333333" offset="0.0">
					<parameter idref="ucld.stdev"/>
				</exponentialPrior>
				<uniformPrior lower="0.0" upper="100000.0">
					<parameter idref="birthDeath.meanGrowthRate"/>
				</uniformPrior>
				<uniformPrior lower="0.0" upper="1.0">
					<parameter idref="birthDeath.relativeDeathRate"/>
				</uniformPrior>
				<speciationLikelihood idref="speciation"/>
			</prior>
			<likelihood id="likelihood">
				<treeLikelihood idref="treeLikelihood"/>
				<discretizedBranchRates idref="branchRates"/>
			</likelihood>
		</posterior>
		<operators idref="operators"/>

		<!-- write log to screen                                                     -->
		<log id="screenLog" logEvery="45000">
			<column label="Posterior" dp="4" width="12">
				<posterior idref="posterior"/>
			</column>
			<column label="Prior" dp="4" width="12">
				<prior idref="prior"/>
			</column>
			<column label="Likelihood" dp="4" width="12">
				<likelihood idref="likelihood"/>
			</column>
			<column label="rootHeight" sf="6" width="12">
				<parameter idref="treeModel.rootHeight"/>
			</column>
			<column label="ucld.mean" sf="6" width="12">
				<parameter idref="ucld.mean"/>
			</column>
		</log>

		<!-- write log to file                                                       -->
		<log id="fileLog" logEvery="45000" fileName="DRC_LTR_273taxa_645pos_MAFFT_new_GUID_0.93_Rlx_BD_enforced_450MRepeat.log.txt" overwrite="false">
			<posterior idref="posterior"/>
			<prior idref="prior"/>
			<likelihood idref="likelihood"/>
			<parameter idref="treeModel.rootHeight"/>
			<tmrcaStatistic idref="tmrca(untitled1)"/>
			<parameter idref="birthDeath.meanGrowthRate"/>
			<parameter idref="birthDeath.relativeDeathRate"/>
			<parameter idref="ac"/>
			<parameter idref="ag"/>
			<parameter idref="at"/>
			<parameter idref="cg"/>
			<parameter idref="gt"/>
			<parameter idref="frequencies"/>
			<parameter idref="ucld.mean"/>
			<parameter idref="ucld.stdev"/>
			<rateStatistic idref="meanRate"/>
			<rateStatistic idref="coefficientOfVariation"/>
			<rateCovarianceStatistic idref="covariance"/>
			<treeLikelihood idref="treeLikelihood"/>
			<discretizedBranchRates idref="branchRates"/>
			<speciationLikelihood idref="speciation"/>
		</log>

		<!-- write tree log to file                                                  -->
		<logTree id="treeFileLog" logEvery="45000" nexusFormat="true" fileName="DRC_LTR_273taxa_645pos_MAFFT_new_GUID_0.93_Rlx_BD_enforced_450MRepeat.trees.txt" sortTranslationTable="true">
			<treeModel idref="treeModel"/>
			<trait name="rate" tag="rate">
				<discretizedBranchRates idref="branchRates"/>
			</trait>
			<posterior idref="posterior"/>
		</logTree>
	</mcmc>
	<report>
		<property name="timer">
			<mcmc idref="mcmc"/>
		</property>
	</report>
</beast>
